# Supplementary material for: The epidemiology of the viral hepatitis in Brazil: A scoping review
Source: PLoS One. 2026 Jul 17;21(7):e0353840. doi: 10.1371/journal.pone.0353840 (PMC13379016; doi:10.1371/journal.pone.0353840)
Supplement: S2 Table — (XLSX) [file pone.0353840.s002.xlsx]

## Sheet: Database
id	title	doi	year_publ	data collection period	publication type	study_design	study_coverage	region	sample_size	age group	gender	race	education	hepatitis	pop_vulnerable	pop_groups	Anti-HAV total	Anti-HAV IgM	Anti-HAV IgG	another_data_HAV	HBsAg	Anti-HBc total	another_data_HBV	Anti-HCV	another_data_HCV	Anti-HDV total	Anti-HDV IgG	another_data_HDV	Anti-HEV total	Anti-HEV IgM	Anti-HEV IgG	another_data_HEV	id_endnote	authors
1	Contágio intradomiciliar e status vacinal entre comunicantes de portatores do vírus da hepatite b	10.21675/2357-707x.2020.V11.N3.3420	2020	2016 - 2018	peer-reviewed original articles	cross-sectional	regional	North	288	children (0-12 years); adolescents (13-17 years); young adults (18-24 years)	yes	no	yes	B	adolescents/young adults	General population/proxy groups				no	0	2.1	yes		no			no				no	34	Oliveira CMAd, Souza AJSd, Brasil MdJdS, Soares MdCP, Nunes HM, Nunes MRT
16	Detection of sexually transmitted infections among transvestites and transsexual women in prison in the metropolitan region of rio de janeiro, brazil	10.1590/1980-549720230058	2023	2021	peer-reviewed original articles	cross-sectional	regional	Southeast	131	young adults (18-24 years); adults (25-59 years); older adults (≥60 years)	yes	yes	yes	B; C	incarcerated individuals; transgender	Vulnerable populations				no			yes	0.8	no			no				no	129	Alves-da-Silva CR, Bonan C, Gomes Junior S, Vieira RS
17	A large hepatitis a outbreak in rio de janeiro reinforces the need for vaccination of risk groups	10.1111/jvh.248_12923	2018	2017 - 2018	conference abstracts	not available	regional	Southeast	184	children (0-12 years); adolescents (13-17 years); young adults (18-24 years); adults (25-59 years); older adults (≥60 years)	yes	no	no	A	People living with hepatitis	Clinical population				yes			no		no			no				no
20	Cobertura vacinal e eventos adversos no primeiro ano de vida no estado da paraíba, brasil	10.33233/eb.v22i5.5415	2023	2011 - 2017	peer-reviewed original articles	ecological	regional	Northeast	not applicable	children (0–12 years)	not available	no	no	B	children	Children				no			yes		no			no				no
21	Hiv/aids in small cities in midwest santa catarina, south of brazil: clinical and epidemiological aspects, opportunistic infections	10.1590/0037-8682-0430-2018	2019	2014 - 2015	short communications	cross-sectional	regional	South	143	young adults (18-24 years); adults (25-59 years); older adults (≥60 years)	yes	yes	yes	B; C	PLWHA	Clinical population				no	2.1 (HIV-HBV)		yes	3.5 (HIV-HCV)	yes			no				no	52	Amorim LT, Schlemper Junior BR
23	Characterization of hepatitis b virus infection in illicit drug users in the marajó archipelago, northern brazil	10.1007/s00705-016-3060-z	2017	2013 - 2015	peer-reviewed original articles	cross-sectional	regional	North	466	young adults (18-24 years); adults (25-59 years); older adults (≥60 years)	yes	no	yes	B; C	amazonian population; PWUD, riverside population	Amazonian population, vulnerable population; remote area				no	0.9	10.1	yes	28.3	yes			no				no	81	Andrade AP, Pacheco SDB, Silva FQ, Pinheiro LML, Castro JAA, Amaral CEM, et al
27	Op-2 analysis of the genetic diversity of hepatitis delta virus circulating in brazil between 2013 and 2021 and its relationship with hepatitis b virus	10.1016/j.aohep.2023.101275	2024	2013 - 2021	conference abstracts	not available	National	National	41	not available	not available	no	no	D	People living with hepatitis	Clinical population				no			no		no			yes				no
33	Prevalence of serological markers for hepatitis and potential associated factors in patients with diabetes mellitus	10.1590/1518-8345.2774.3085	2018	2014	peer-reviewed original articles	cross-sectional	regional	Southeast	255	young adults (18-24 years); adults (25-59 years); older adults (≥60 years)	yes	no	yes	B; C	chronic diseases	Clinical population				no			yes	3.3	no			no				no	117	Arrelias CCA, Rodrigues FB, Torquato M, Teixeira CRS, Rodrigues FFL, Zanetti ML
38	Factors associated with non-use of condoms and prevalence of hiv, viral hepatitis b and c and syphilis: a cross-sectional study in rural communities in ouro preto, minas gerais, brazil, 2014-2016	10.5123/s1679-49742019000200023	2019	2014 - 2016	peer-reviewed original articles	cross-sectional	regional	Southeast	757	young adults (18-24 years); adults (25-59 years); older adults (≥60 years)	yes	yes	yes	B; C	Rural	Remote area				no	0.1		no	0.4	no			no				no	78	Barbosa KF, Batista AP, Nacife M, Vianna VN, Oliveira WW, Machado EL, et al
40	Análise da prevalência e de fatores de risco para as hepatites virais crônicas b e c em idosos residentes no município de botucatu-sp		2013	2011 - 2012	dissertations/theses	cross-sectional	regional	Southeast	1029	older adult (≥60 years)	yes	yes	yes	B; C	older adults	General population/proxy groups				no	0.58	13.70	yes	1.94	yes			no				no	35	Barcos IP
41	P- 51 health education and seroprevalence of hev in rural and peri-urban population, with agricultural activity in bahia - brazil - preliminary data	10.1016/j.aohep.2023.100951	2023	2022	conference abstracts	cross-sectional	regional	Northeast	150	young adults (18-24 years); adults (25-59 years); older adults (≥60 years)	yes	no	no	E	Rural	Remote area				no			no		no			no	2.66		8.6	no	151	Bastos FA, Miranda U, Santos RMD, Andrade CLB, Schaer R, Rosa IMDRP, et al
49	Risk analysis and seroprevalence of hev in people living with hiv/aids in brazil	10.1016/j.actatropica.2018.09.026	2019	2016 - 2017	peer-reviewed original articles	cross-sectional	regional	Northeast	366	young adults (18-24 years); adults (25-59 years); older adults (≥60 years)	yes	yes	yes	E	PLWHA	Clinical population				no			no		no			no			4.1 (HIV-HEV)	yes	163	Bezerra LA, de Oliveira-Filho EF, Silva JVJJ, Santos Morais VM, Gonçales JP, da Silva DM, et al
51	The impact of an inactivated hepatitis a vaccine with one dose in brazil: a retrospective time-series	10.3390/vaccines9040407	2021	2010 - 2013 and 2015 - 2018	peer-reviewed original articles	cross-sectional	National	National	not available	children (0-12 years); adolescents (13-17 years); young adults (18-24 years); adults (25-59 years); older adults (≥60 years)	yes	no	no	A	children	Children				yes			no		no			no				no
52	Prevalence of serologic markers of transfusion and sexually transmitted infections and their correlation with clinical features in a large cohort of brazilian patients with sickle cell disease	10.1111/trf.15619	2020	2013 - 2015	peer-reviewed original articles	cohort	regional	Northeast; Southeast	2793	children (0-12 years); adolescents (13-17 years); young adults (18-24 years); adults (25-59 years); older adults (≥60 years)	yes	no	no	B; C	blood transfusion	Clinical population				no	0.5		no	2.5	no			no				no	53	Blatyta PF, Kelly S, Sabino E, Preiss L, Mendes F, Carneiro-Proietti AB, et al
55	Hiv or human papillomavirus co-infection among brazilian individuals infected with hepatitis b and/or hepatitis c	10.1016/j.ijgo.2013.04.012	2013	2010 - 2012	peer-reviewed original articles	cohort	regional	Northeast	103	adults (25-59 years); older adults (≥60 years)	yes	no	yes	B; C	People living with hepatitis	Clinical population				no			yes		yes			no				no
56	Genotype and liver fibrosis distribution among hepatitis c patients in a single center in the south of brasil: a cross-sectional study	10.1016/j.jval.2017.08.2621	2017	2013 - 2016	conference abstracts	cross-sectional	regional	South	452	young adults (18-24 years); adults (25-59 years); older adults (≥60 years)	yes	no	no	C	People living with hepatitis	Clinical population				no			no		yes			no				no
57	Blood discard rate and the prevalence of infectious and contagious diseases in blood donors from provincial towns of the state of paraná, brazil	10.5581/1516-8484.20130126	2013	2011	peer-reviewed original articles	cross-sectional	regional	South	278	young adults (18-24 years); adults (25-59 years); older adults (≥60 years)	yes	yes	yes	B; C	General population/proxy groups	General population/proxy groups				no	0.07	1.03	no	0.04	no			no				no	36	Borelli SD, Mazzola JC, Matta ACG, Takemoto AY, Bertoli M
59	Socioeconomic inequalities are still a barrier to full child vaccine coverage in the brazilian amazon: a cross-sectional study in assis brasil, acre, brazil	10.1186/s12939-014-0118-y	2014	2010	peer-reviewed original articles	cross-sectional	regional	North	282	children (0–12 years)	yes	yes	no	B	Amazonian population; children	Amazonian population; children				no			yes		no			no				no
60	Prevalence of hepatitis b and c infection and associated factors in people living with hiv in midwestern brazil	10.1016/j.bjid.2015.02.001	2015	2011	short communications	cross-sectional	regional	Central-West	495	young adults (18-24 years); adults (25-59 years); older adults (≥60 years)	yes	no	yes	B; C	PLWHA	Clinical population				no	3.8 (HIV-HBV)		yes	9.7 (HIV-HCV)	yes			no				no	54	Brandão NA, Pfrimer IA, Martelli CM, Turchi MD
62	Seroprevalence of hepatitis e virus in chronic hepatitis c in brazil	10.1016/j.bjid.2018.02.001	2018	2015 - 2016	peer-reviewed original articles	cross-sectional	regional	Southeast	576	young adults (18-24 years); adults (25-59 years); older adults (≥60 years)	yes	no	no	C; E	People living with hepatitis	Clinical population				no			no		yes			no				yes
63	Previous hepatitis e virus infection, cirrhosis and insulin resistance in patients with chronic hepatitis c	10.1016/j.bjid.2019.02.002	2019	2015 - 2016	peer-reviewed original articles	cross-sectional	regional	Southeast	618	young adults (18-24 years); adults (25-59 years); older adults (≥60 years)	yes	no	no	B; C; E	People living with hepatitis	Clinical population				no			yes		yes			no			13.2 (patients with cirrhosis); 8 (patients without cirrhosis)	yes	158	Bricks G, Senise JF, Pott-JrH, Grandi G, Carnaúba-JrD, de Moraes HAB, et al
64	Universal hepatitis a vaccination in brazil: analysis of vaccination coverage and incidence five years after program implementation	10.1590/1980-549720200073	2020	2014 - 2018	peer-reviewed original articles	secondary data/surveillance data	National	National	11397607	children (0–12 years)	not available	no	no	A	children	Children				yes			no		no			no				no
66	Hepatotropic viruses (hepatitis a, b, c, d and e) in a rural brazilian population: prevalence, genotypes, risk factors and vaccination	10.1093/trstmh/trz080	2020	2011 - 2012	peer-reviewed original articles	cross-sectional	regional	Central-West	923	children (0-12 years); adolescents (13-17 years); young adults (18-24 years); adults (25-59 years); older adults (≥60 years)	yes	yes	yes	A; B; C; D; E	Rural	Remote area	85.9			no	0.2	2.9	yes	0.4	no	0		no	3.9			no	24	Caetano KAA, Bergamaschi FPR, Carneiro MAS, Pinheiro RS, Araújo LA, Matos MA, et al
68	Prevalence and correlates of sexually transmitted infection among homeless persons in central brazil	10.1136/sextrans-2017-053264.353	2017	2014 - 2015	conference abstracts	cross-sectional	regional	Central-West	353	young adults (18-24 years); adults (25-59 years); older adults (≥60 years)	yes	yes	yes	B	homeless individuals	Vulnerable populations				no	0.8		no		no			no				no	101	Caetano KAA, Matos MA, Teles SA, Pinheiro RS, Santos PMRS, Souza MM, et al
69	Hepatitis b: prevalence and occult infection in hiv-infected patients	10.1590/0037-8682-0533-2018	2020	2013 - 2014	short communications	cross-sectional	regional	Southeast	232	not available	not available	no	no	B	PLWHA	Clinical population				no	1.3	10.8	yes		no			no				no	55	Calux SJ, Silva VCM, Compri AP, Lemos MF, Santos APT, Oba IT, et al
75	Hepatitis a seroprevalence among special populations in the rio de janeiro metropolitan area, brazil	10.1590/0102-311xen075522	2023	2011 - 2019	peer-reviewed original articles	cross-sectional	regional	Southeast	2944	young adults (18-24 years); adults (25-59 years); older adults (≥60 years)	yes	no	no	A	General population/proxy groups	General population/proxy groups			67.8	no			no		no			no				no	21	Carvalho F, Brandão LGP, Varela MC, Tuyama M, Correa DF, Santos A, et al
76	Prevalence, risk factors and hepatitis b immunization: helping fill the gap on hepatitis b epidemiology among homeless people, goiânia, central brazil	10.1590/0102-311x00109216	2017	2014 - 2015	peer-reviewed original articles	cross-sectional	regional	Central-West	353	young adults (18-24 years); adults (25-59 years); older adults (≥60 years)	yes	yes	yes	B	homeless individuals	Vulnerable populations				no		4.53	yes		no			no				no	103	Carvalho P, Matos MA, Martins RMB, Pinheiro RS, Caetano KAA, Souza MM, et al
77	Hepatitis c screening, diagnosis, and cascade of care among people aged > 40 years in brasilia, brazil	10.1186/s12879-020-4809-2	2020	2018 - 2019	peer-reviewed original articles	cross-sectional	regional	Central-West	57697	adults (25-59 years); older adults (≥60 years)	yes	no	no	C	General population/proxy groups	General population/proxy groups				no			no	0.27	yes			no				no	112	Carvalho-Louro DM, Soares EB, Trevizoli JE, Marra TMG, da Cunha ALR, Rodrigues MP, et al
78	Hepatitis c in the brazilian public health care system: burden of disease	10.1590/s0004-2803.201800000-74	2018	2014 - 2015	peer-reviewed original articles	cross-sectional	regional	Northeast; Southeast, South	313	young adults (18-24 years); adults (25-59 years); older adults (≥60 years)	yes	yes	yes	C	People living with hepatitis	Clinical population				no			no		yes			no				no
79	Hepatitis c virus genotypes and associated risk factors in the state of pará, northern brazil	10.1016/j.bjid.2020.06.010	2020	2013 - 2016	peer-reviewed original articles	cross-sectional	regional	North	85	young adults (18-24 years); adults (25-59 years); older adults (≥60 years)	yes	no	no	C	amazonian population; people living with hepatitis	Amazonian population; clinical population				no			no		yes			no				no
80	Hepatitis a virus infection in brazilian correctional facilities	10.1371/journal.pone.0283868	2023	2013 - 2014	peer-reviewed original articles	cross-sectional	regional	Central-West	580	young adults (18-24 years); adults (25-59 years); older adults (≥60 years)	yes	no	yes	A	incarcerated individuals	Vulnerable populations	88.1	0		no			no		no			no				no	32	Castro LS, de Rezende GR, Puga MAM, Bandeira LM, Ortiz Tanaka TS, Weis-Torres S, et al
81	Hav infection in brazilian men who have sex with men: the importance of surveillance to avoid outbreaks	10.1371/journal.pone.0256818	2021	2011 - 2013	peer-reviewed original articles	cross-sectional	regional	Central-West	430	children (0-12 years); adolescents (13-17 years); young adults (18-24 years); adults (25-59 years); older adults (≥60 years)	yes	yes	no	A	gay and MSM	Vulnerable populations	69.7	0.2		yes			no		no			no				no	31	Castro LS, Rezende GR, Pires Fernandes FR, Bandeira LM, Cesar GA, do Lago BV, et al
83	High prevalence of hepatitis b virus and low vaccine response in children and adolescents in northeastern brazil	10.1590/s1678-9946202365033	2023	2013 - 2014	peer-reviewed original articles	cross-sectional	regional	Northeast	1381	children (0-12 years); adolescents (13-17 years)	yes	yes	yes	B	Amazonian population; adolescents/young adults	General population/proxy groups; Amazonian population				no		11.8	yes		no			no				no	37	Castro RS, Cordeiro BS, Rolim MAF, Costa APM, Santos MDC, Silva M, et al
84	Evidence of hepatitis e virus infections among persons who use crack cocaine from the midwest region of brazil	10.1002/jmv.25288	2019	2013 - 2015	short communications	cross-sectional	regional	Central-West	698	young adults (18-24 years); adults (25-59 years); older adults (≥60 years)	yes	yes	yes	E	PWUD	Vulnerable populations				no			no		no			no		0.3	14.2	yes	164	Castro VOL, Tejada-Strop A, Weis SMS, Stábile AC, de Oliveira S, Teles SA, et al
89	Epidemiological and molecular analysis of hepatitis b virus infection in manicurists in central brazil	10.1002/jmv.24940	2018	2011 - 2014	peer-reviewed original articles	cross-sectional	regional	Central-West	514	young adults (18-24 years); adults (25-59 years); older adults (≥60 years)	yes	no	yes	B	beauty sector workers	Occupational risk				no	0.4		yes		no			no				no	76	Cavaretto L, Motta-Castro ARC, Teles SA, Souza FQ, Cardoso WM, de Rezende GR, et al
95	The molecular characterization of hepatitis a virus strains circulating during hepatitis a outbreaks in são paulo, brazil, from september 2017 to may 2019	10.3390/v14010073	2021	2017 - 2019	peer-reviewed original articles	cross-sectional	regional	Southeast	51	young adults (18-24 years); adults (25-59 years); older adults (≥60 years)	yes	no	no	A	People living with hepatitis	Clinical population				yes			no		no			no				no
101	Hepatitis e virus infection among patients with altered levels of alanine aminotransferase	10.1016/j.bjid.2021.101655	2021	2018 - 2019	peer-reviewed original articles	cross-sectional	regional	Southeast	400	children (0-12 years); adolescents (13-17 years); young adults (18-24 years); adults (25-59 years); older adults (≥60 years)	yes	no	no	E	General population/proxy groups	General population/proxy groups				no			no		no			no				yes
103	Decline in hepatitis b and c prevalence among hemodialysis patients in tocantins, northern brazil	10.1590/s1678-9946201860036	2018	2014 - 2015	short communications	cross-sectional	regional	North	394	young adults (18-24 years); adults (25-59 years); older adults (≥60 years)	yes	no	no	B; C	Amazonian population; hemodialysis	Amazonian population; clinical population				no	0.8	35.6	yes	2.8	no			no				no	56	Cordeiro VM, Martins BCT, Teles SA, Martins RMB, Cruvinel KPS, Matos MAD, et al
104	Prevalence, incidence and residual risk of transfusion-transmitted hbv infection before and after the implementation of hbv-nat in northern brazil	10.1371/journal.pone.0208414	2018	2013 - 2016	peer-reviewed original articles	cross-sectional	regional	North	294881	adolescents (13-17 years); young adults (18-24 years); adults (25-59 years); older adults (≥60 years)	yes	yes	yes	B	General population/proxy groups; Amazonian population	General population/proxy groups; Amazonian population				no			yes		no			no				no
106	Prevalence of hepatitis b and c virus infection among alcoholic individuals: importance of screening and vaccination	10.1590/s1678-9946201759047	2017	2013	peer-reviewed original articles	cross-sectional	regional	Southeast	90	young adults (18-24 years); adults (25-59 years); older adults (≥60 years)	yes	yes	yes	B; C	alcohol abuse	Clinical population				no	0	15.7	yes	5.6	yes			no				no	57	Cortes VF, Taveira A, Cruz HM, Reis AA, Cezar JS, Silva BS, et al
107	Is vaccination against hepatitis b a reality among primary health care workers?	10.1590/s0104-11692013000100005	2013	2010	peer-reviewed original articles	cross-sectional	regional	Southeast	761	young adults (18-24 years); adults (25-59 years); older adults (≥60 years)	yes	no	yes	B	healthcare workers	Occupational risk				no			yes		no			no				no
109	Prevalence and risk factors for hepatitis b and c viruses in patients with leprosy	10.1016/j.actatropica.2017.04.024	2017	2015 - 2016	peer-reviewed original articles	cross-sectional	regional	Northeast	403	children (0-12 years); adolescents (13-17 years); young adults (18-24 years); adults (25-59 years); older adults (≥60 years)	yes	no	yes	B; C	Hansen’s disease	Clinical population				no	0	14.1	yes	0.5	yes			no				no	58	Costa JEF, Morais VMS, Gonçales JP, Silva DM, Coêlho M
110	Seroprevalence of hepatitis e virus in risk populations and blood donors in a referral hospital in the south of brazil	10.1038/s41598-021-85365-5	2021	2013 - 2018	peer-reviewed original articles	cross-sectional	regional	South	400	young adults (18-24 years); adults (25-59 years); older adults (≥60 years)	yes	yes	yes	E	general population/proxy groups; PWUD; transplant recipient; low income; non‑viral liver disease	General population/proxy groups; vulnerable population; clinical population				no			no		no			no		1.25 (blood donor); 0 (transplant recipients); 1.5 (liver disease/cirrhotic); 1.25 (low income); 3.8 (crack users)	18.7 (blood donor); 18.7 (transplant recipients); 22.5 (liver disease/cirrhotic); 17.5 (low income); 20 (crack users)	no	143	Costa MB, Gouvêa MSG, Chuffi S, Dellavia GH, Ornel F, Von Diemen L, et al
116	Waterborne diseases in waste pickers of estrutural, brazil, the second largest open-air dumpsite in world	10.1016/j.wasman.2019.08.035	2019	2017	peer-reviewed original articles	cohort	regional	Central-West	1025	young adults (18-24 years); adults (25-59 years); older adults (≥60 years)	yes	yes	yes	A	urban sanitation/waste collection workers	Occupational risk				yes			no		no			no				no
121	High prevalence of hepatitis b subgenotype d4 in northeast brazil: an ancient relic from african continent?	10.5604/01.3001.0010.7535	2018	2012 - 2014	peer-reviewed original articles	not available	regional	Northeast	3860	not available	yes	yes	yes	B	Amazonian population	Amazonian population				no	2.6		yes		no			no				no	110	Cruz-Santos MD, Gomes-Gouvea MS, Costa-Nunes JD, Malta-Romano C, Teles-Sousa M, Fonseca-Barros LM, et al
122	Analysis of seroprevalence and risk factors for hepatitis e virus (hev) in donation candidates and blood donors in northeast brazil	10.1007/s42770-022-00816-z	2022	2021	peer-reviewed original articles	cross-sectional	regional	Northeast	996	young adults (18-24 years); adults (25-59 years); older adults (≥60 years)	yes	yes	yes	E	General population/proxy groups	General population/proxy groups				no			no		no			no			0.9	no	144	Cunha GG, Bezerra LA, Silva Júnior JVJ, Gonçales JP, Montreuil ACB, Côelho M
123	Vaccination status of people living with hiv/aids in outpatient care in fortaleza, ceará, brazil	10.1016/j.bjid.2016.07.006	2016	2014 - 2015	peer-reviewed original articles	cross-sectional	regional	Northeast	99	young adults (18-24 years); adults (25-59 years); older adults (≥60 years)	yes	yes	yes	B	PLWHA	Clinical population				no			yes		no			no				no
124	Hav and hbv seroprevalence in 1,000 patients with chronic hcv infection in a tertiary care center in são paulo, brazil	10.5604/16652681.1212320	2016	2010 - 2013	peer-reviewed original articles	cross-sectional	regional	Southeast	1000	young adults (18-24 years); adults (25-59 years); older adults (≥60 years)	yes	no	no	A; B	People living with hepatitis	Clinical population			92.3	no			yes		no			no				no	28	da Silva EF, Mazo DF, Oliveira CP, Medeiros RP, Carrilho FJ, Pessôa MG
125	P- 43 hcv testing and treatment in four brazilians' correctional settings	10.1016/j.aohep.2023.101230	2024	2022	conference abstracts	cross-sectional	regional	South	2057	not available	yes	no	no	C	incarcerated individuals	Vulnerable populations				no			no	2.52	no			no				no	130	da Silva JB, Soares E, Munhoz A, Dias RD, Barrufi APMDS, Dassoler JR, et al
126	Low prevalence, low immunization and low adherence to full hepatitis b vaccine scheme and high-risk behaviors among crack cocaine users in central brazil	10.1016/j.jiph.2016.02.010	2017	2012 - 2013	peer-reviewed original articles	cross-sectional	regional	Central-West	600	young adults (18-24 years); adults (25-59 years)	yes	no	yes	B	PWUD	Vulnerable populations				no	0.33	1.67	yes		no			no				no	93	da Silva LN, da Silva França DD, Del-Rio NHA, Dos Santos Carneiro MA, Martins RMB, Guimarães RA, et al
129	Declining prevalence of hepatitis a and silent circulation of hepatitis e virus infection in southeastern brazil	10.1016/j.ijid.2020.09.024	2020	2011 - 2013	peer-reviewed original articles	cross-sectional	regional	Southeast	990	young adults (18-24 years); adults (25-59 years); older adults (≥60 years)	yes	no	yes	A; E	Rural	Remote area			89.1	no			no		no			no			20.7	yes	27	de Almeida EADC, de Oliveira JM, Haddad SK, da Roza DL, Bottino FO, Faria S, et al
132	Hepatitis c prevalence among men who have sex with men in central brazil	10.1016/j.bjid.2019.06.008	2019	2014	short communications	cross-sectional	regional	Central-West	522	young adults (18-24 years); adults (25-59 years); older adults (≥60 years)	yes	yes	yes	C	gay and MSM	Vulnerable populations				no			no		yes			no				no
133	Perfil bioquímico e sorológico das hepatites b e c num centro recuperação para dependentes químicos	10.21675/2357-707x.2023.V14.E-202316	2023	2015 - 2018	peer-reviewed original articles	cross-sectional	regional	North	125	adolescents (13-17 years); young adults (18-24 years); adults (25-59 years); older adults (≥60 years)	yes	no	yes	B; C	amazonian population; PWUD, alcohol abuse	Amazonian population, vulnerable population; clinical population				no	0	1.6	yes	3.2	yes			no				no	59	de Araújo Júnior JRR, Abrahão de Oliveira CM, de Sousa Brasil IF, Lopes da Silva D, Correa das Chagas AA, Marceliano Nunes H
134	Seroprevalence of hepatitis e virus in patients with chronic liver disease	10.1007/s42770-023-01197-7	2024	2022 - 2023	peer-reviewed original articles	cross-sectional	regional	Northeast	227	young adults (18-24 years); adults (25-59 years); older adults (≥60 years)	yes	yes	yes	E	people living with hepatitis; other liverdisease	Clinical population				no			no		no			no			3.1	no	159	de Araújo L, Batista AD, Côelho M, Santos JC, Cunha GG, Leal GRA, et al
138	Epidemiology of hiv, syphilis, and hepatitis b and c among manual cane cutters in low-income regions of brazil	10.1186/s12879-018-3439-4	2018	2016	peer-reviewed original articles	cross-sectional	regional	Central-West; Northeast	937	young adults (18-24 years); adults (25-59 years)	yes	no	yes	B; C	Rural	Remote area				no	0.7	5.3	yes	0	no			no				no	79	de Castro Rocha DFN, da Cunha Rosa LR, de Almeida Silva C, de Oliveira BR, Martins TLS, Martins RMB, et al
139	Prevalence of occult hepatitis b in a population from the brazilian amazon region	10.1002/jmv.25051	2018	2011 - 2015	peer-reviewed original articles	cross-sectional	regional	North	181	young adults (18-24 years); adults (25-59 years); older adults (≥60 years)	yes	no	no	B	Amazonian population	Amazonian population				no			yes		no			no				no
140	Seroprevalence and factors associated with hepatitis b virus exposure in the incarcerated population from southern brazil	10.1371/journal.pone.0278029	2022	2015 - 2016	peer-reviewed original articles	cross-sectional	regional	South	1072	young adults (18-24 years); adults (25-59 years); older adults (≥60 years)	yes	no	yes	B	incarcerated individuals	Vulnerable populations				no			yes		no			no				no
141	Prevalence of hepatitis c virus infection and genotypes in patient with chronic kidney disease undergoing hemodialysis	10.1002/jmv.23654	2013	2011	peer-reviewed original articles	cross-sectional	regional	North	798	young adults (18-24 years); adults (25-59 years); older adults (≥60 years)	yes	no	no	C	hemodialysis	Clinical population				no			no	8.4	yes			no				no	118	de Freitas MJR, Fecury AA, de Almeida MK, Freitas AS, Guimarães VS, da Silva AM, et al
145	Evaluating the prevalence and knowledge of sexually transmitted infection among homeless persons in central brazil	10.1136/sextrans-2017-053264.379	2017	2014 - 2015	conference abstracts	cross-sectional	regional	Central-West	209	not available	not available	no	no	B	homeless individuals	Vulnerable populations				no	1.0		no		no			no				no	102	De Matos MA, Caetano KAA, Teles SA, Pinheiro RS, Dos Santos Carvalho PMR, Da Cunha Rosa LR, et al
148	Prevalence of hepatitis e virus rna and antibodies in a cohort of kidney transplant recipients in central brazil	10.1016/j.ijid.2018.01.032	2018	2014	short communications	cohort	regional	Central-West	316	young adults (18-24 years); adults (25-59 years); older adults (≥60 years)	yes	no	no	E	transplant recipients	Clinical population				no			no		no			no	2.8	0.3	2.5	no	155	de Oliveira JMNS, Freitas NR, Teles SA, Bottino FO, Lemos AS, de Oliveira JM, et al
150	Low vaccine coverage and factors associated with incomplete childhood immunization in racial/ethnic minorities and rural groups, central brazil	10.3390/vaccines11040838	2023	2018 - 2019	peer-reviewed original articles	cross-sectional	regional	Central-West	227	children (0–12 years)	yes	no	no	B	Quilombola community; rural	Remote area				no			yes		no			no				no
152	Recent trends in hepatitis a incidence in brazil	10.1002/jmv.25694	2020	2012 - 2018	peer-reviewed original articles	secondary data/surveillance data	National	National	28119	children (0-12 years); adolescents (13-17 years); young adults (18-24 years); adults (25-59 years); older adults (≥60 years)	yes	no	no	A	general population/proxy groups; Amazonian population	General population/proxy groups; Amazonian population				yes			no		no			no				no	179	De Oliveira TM, Vieira NSG, Sepp TDS, Souto FJD
153	Prevalence and factors associated with hepatitis b virus infection among senior citizens in a southern brazilian city	10.5812/hepatmon.7874	2013	2010 - 2011	peer-reviewed original articles	cross-sectional	regional	South	820	older adult (≥60 years)	yes	yes	yes	B	older adults	General population/proxy groups				no	0.6	15.1	no		no			no				no	38	de Paula Machado DFG, Martins T, Trevisol DJ, Vieira e Silva RA, Narciso-Schiavon JL, Trevisol FS, et al
155	Identification of hepatitis b virus genotypes in the state of são paulo	10.1590/1806-9282.60.05.009	2014	2010 - 2011	peer-reviewed original articles	cross-sectional	regional	Southeast	94	children (0-12 years); adolescents (13-17 years); young adults (18-24 years); adults (25-59 years); older adults (≥60 years)	yes	no	no	B	People living with hepatitis	Clinical population				no			yes		no			no				no
157	Seroprevalence and associated factors of hiv and hepatitis c in brazilian high-security prisons: a state-wide epidemiological study	10.1371/journal.pone.0255173	2021	2015 - 2016	peer-reviewed original articles	cross-sectional	regional	South	1132	young adults (18-24 years); adults (25-59 years); older adults (≥60 years)	yes	yes	yes	C	incarcerated individuals	Vulnerable populations				no			no	2.7	yes			no				no	131	Defante Ferreto LE, Guedes S, Braz Pauli F, Soligo Rovani S, Aní Caovilla Follador F, Paula Vieira A, et al
159	Molecular and epidemiological aspects of hepatitis c virus infection among crack cocaine users	10.1002/jmv.25632	2020	2012 - 2013	peer-reviewed original articles	cross-sectional	regional	Central-West	600	young adults (18-24 years); adults (25-59 years); older adults (≥60 years)	yes	yes	yes	C	PWUD	Vulnerable populations				no			no	3.7	yes			no				no	138	Del-Rios NHA, de Araujo LA, Martins RMB, Guimarães RA, de Matos MAD, Caetano KAA, et al
160	Hepatitis b virus infection among japanese immigrants and descendants: the need to strengthen preventive and control measures	10.3390/v14051085	2022	2017	peer-reviewed original articles	cross-sectional	regional	Southeast	2127	young adults (18-24 years); adults (25-59 years); older adults (≥60 years)	yes	no	yes	B; C; D	immigrants/refugees	Vulnerable populations				no	0.3	2.7	yes	0	no	0		no				no	98	Demarchi LHF, Bandeira LM, Taira DL, Zardin M, Ibanhes ML, Esposito AOP, et al
165	Prevalence and epidemiological characteristics of inmates diagnosed with infectious diseases living in a region with a high number of prisons in são paulo state, brazil	10.1136/bmjopen-2020-037045	2020	2017 - 2018	peer-reviewed original articles	cross-sectional	regional	Southeast	741	young adults (18-24 years); adults (25-59 years); older adults (≥60 years)	yes	no	yes	B; C	incarcerated individuals	Vulnerable populations				no	0.04		no	0.17	no			no				no	86	do Nascimento CT, Pena DZ, Giuffrida R, Bandeira Monteiro FN, da Silva FA, Flores EF, et al
166	Hepatitis e virus in people who use crack-cocaine: a cross-sectional study in a remote region of northern brazil	10.3390/v13050926	2021	2016 - 2018	peer-reviewed original articles	cross-sectional	regional	North	437	young adults (18-24 years); adults (25-59 years); older adults (≥60 years)	yes	yes	yes	E	amazonian population; PWUD	Amazonian population, vulnerable population				no			no		no			no	18.1	1.4		yes	165	do Nascimento RS, Baia KLN, de Souza SB, Fontoura GMG, Nunes PF, Machado LFA, et al
176	Occurrence of hepatitis b in pregnant women and follow-up of exposed children in the state of são paulo, brazil, in 2012	10.5123/s1679-49742020000200018	2020	2012	peer-reviewed original articles	mixed methodology	regional	Southeast	6233	children (0-12 years); adolescents (13-17 years); young adults (18-24 years); adults (25-59 years)	yes	yes	yes	B	pregnant	General population/proxy groups				no	0.13		no		no			no				no	39	Farias NSO, Holcman MM, Compri AP, Silva C, Figueiredo GM, Moreira RC, et al
179	Serosurvey of anti-treponema pallidum (syphilis), anti-hepatitis c virus and anti-hiv antibodies in homeless persons of são paulo city, southeastern brazil	10.1016/j.bjid.2021.101602	2021	2018	peer-reviewed original articles	cross-sectional	regional	Southeast	116	not available	yes	yes	yes	C	homeless individuals	Vulnerable populations				no			no	3.4	no			no				no	135	Felipetto LG, Teider-Junior PI, da Silva FFV, Couto ACD, Kmetiuk LB, Martins CM, et al
180	Prevalence of hcv infection in a prison population of the greater florianópolis area	10.1590/0037-8682-0143-2019	2019	2015	short communications	cross-sectional	regional	South	147	young adults (18-24 years); adults (25-59 years)	yes	no	no	C	incarcerated individuals	Vulnerable populations				no			no	5.4	no			no				no	132	Felisberto M, Saretto AA, Wopereis S, Machado MJ, Spada C
181	[Prevalence of positive sorology for hiv, hepatitis b, toxoplasmosis and rubella in pregnant women from the northwestern region of the state of paraná]	10.1590/s0100-72032013000200005	2013	2010	peer-reviewed original articles	cross-sectional	regional	South	1534	adolescents (13-17 years); young adults (18-24 years); adults (25-59 years)	yes	no	no	B	pregnant	General population/proxy groups				no	0.5		no		no			no				no	40	Ferezin RI, Bertolini DA, Demarchi IG
183	Factors associated with incomplete vaccination and negative antibody test results for measles, mumps, and hepatitis a among children followed in the mina-brazil cohort	10.1590/s1678-9946202365016	2023	2015 - 2016	peer-reviewed original articles	cross-sectional	regional	North	825	children (0–12 years)	yes	yes	no	A	Amazonian population; children	Amazonian population; children				yes			no		no			no				no
184	Exposure to hepatitis c virus in homeless men in central brazil: a cross-sectional study	10.1186/s12889-016-3952-6	2017	2015	peer-reviewed original articles	cross-sectional	regional	Central-West	481	young adults (18-24 years); adults (25-59 years); older adults (≥60 years)	yes	no	yes	C	homeless individuals	Vulnerable populations				no			no	2.5	no			no				no	136	Ferreira PM, Guimarães RA, Souza CM, Guimarães LC, Barros CV, Caetano KA, et al
186	Prevalence estimates of hiv, syphilis, hepatitis b and c among female sex workers (fsw) in brazil, 2016	10.1097/md.0000000000009218	2018	2016	peer-reviewed original articles	cross-sectional	National	National	4190	young adults (18-24 years); adults (25-59 years); older adults (≥60 years)	yes	no	no	B; C	sex workers	Vulnerable populations				no	0.4		yes	0.9	yes			no				no	109	Ferreira-Júnior ODC, Guimarães MDC, Damacena GN, de Almeida WDS, de Souza-Júnior PRB, Szwarcwald CL
187	Prevalence of hepatitis b and d virus infection in a district of mato grosso, bordering amazonas and rondônia states	10.1590/0037-8682-0246-2020	2020	2013	peer-reviewed original articles	cross-sectional	regional	Central-West	623	children (0-12 years); adolescents (13-17 years); young adults (18-24 years); adults (25-59 years); older adults (≥60 years)	yes	yes	yes	B; D	general population/proxy groups; Amazonian population	General population/proxy groups; Amazonian population				no	7.5	34.3	yes		no		2.1	no				no	41	Ferreira-Junior PA, De-Oliveira EC, Martin TOG, Alves-Junior ER, da Silva LJ, Mello FCDA, et al
190	Viral hepatitis a, b and c in a group of transgender women in central brazil	10.3390/tropicalmed7100269	2022	2018 - 2019	peer-reviewed original articles	cross-sectional	regional	Central-West	439	adolescents (13-17 years); young adults (18-24 years); adults (25-59 years)	yes	yes	yes	A; B; C	transgender	Vulnerable populations	75.63	0.23		no		3.42	yes	1.37	no			no				no	30	Ferri LP, Junqueira PDS, de Almeida MMS, Oliveira MG, de Oliveira BR, Diniz e Silva BV, et al
191	The changing epidemiology of hepatitis c virus acquisition among hiv-infected individuals in brazil	10.1089/aid.2021.0197	2023	2017	peer-reviewed original articles	cross-sectional	regional	Southeast	3143	not available	yes	no	no	C	PLWHA	Clinical population				no			no	11.5 (HIV-HCV)	yes			no				no	119	Ferrufino RQ, Bierrenbach AL, Rodrigues C, Figueiredo GM, Gleison D, Yapura S, et al
192	A cross section study to determine the prevalence of antibodies against hiv infection among hepatitis b and c infected individuals	10.3390/ijerph13030314	2016	2010 - 2013	peer-reviewed original articles	cross-sectional	regional	Southeast	409	young adults (18-24 years); adults (25-59 years); older adults (≥60 years)	yes	no	yes	B; C	People living with hepatitis	Clinical population				no			yes		yes			no				no
193	Occult hepatitis b among patients with chronic renal failure on hemodialysis from a capital city in northeast brazil	10.1111/hdi.12285	2015	2010 - 2013	peer-reviewed original articles	cross-sectional	regional	Northeast	301	children (0-12 years); adolescents (13-17 years); young adults (18-24 years); adults (25-59 years); older adults (≥60 years)	yes	no	no	B	hemodialysis	Clinical population				no		0	yes		no			no				no	60	Fontenele AM, Gainer JB, da Silva ESDV, Cruz Santos MD, Salgado JV, Salgado Filho N, et al
196	Prevalence and genotyping of hepatitis b virus: a cross-sectional study conducted with female sex workers in the marajó archipelago, brazil	10.1177/0956462419849252	2019	2015 - 2017	peer-reviewed original articles	cross-sectional	regional	North	153	young adults (18-24 years); adults (25-59 years); older adults (≥60 years)	yes	yes	yes	B; D	amazonian population; sex workers; riverside population	Amazonian population, vulnerable population; remote area				no	2.0	3.9	yes		no	4.8		no				no	82	Frade PCR, Raiol NC, da Costa LM, Pinheiro LML, Silva-Oliveira GC, Pinho JRR, et al
200	Tendência da cobertura vacinal em crianças de zero a 12 meses - piauí, brasil, 2013-2020	10.1590/0103-11042022e505	2022	2013 - 2020	peer-reviewed original articles	ecological	regional	Northeast	not applicable	children (0–12 years)	not available	no	no	B	children	Children				no			yes		no			no				no
201	Hepatitis e virus infection in patients with acute non-a, non-b, non-c hepatitis in central brazil	10.1590/0074-02760160256	2016	2012 - 2014	peer-reviewed original articles	cross-sectional	regional	Central-West	379	young adults (18-24 years); adults (25-59 years); older adults (≥60 years)	yes	yes	yes	E	People living with hepatitis	Clinical population				no			no		no			no		0.3	5.8 (elisa); 5.3 (immunoblot)	yes	160	Freitas NR, Santana EB, Silva Á M, Silva SM, Teles SA, Gardinali NR, et al
202	Hepatitis e seroprevalence and associated factors in rural settlers in central brazil	10.1590/0037-8682-0105-2017	2017	2011	short communications	cross-sectional	regional	Central-West	464	children (0-12 years); adolescents (13-17 years); young adults (18-24 years); adults (25-59 years); older adults (≥60 years)	yes	yes	yes	E	Rural	Remote area				no			no		no			no			3.4	yes	152	Freitas NR, Teles SA, Caetano KAA, Matos MA, Carneiro M, Gardinali NR, et al
208	Evaluation of a strategy for identification of hepatitis c virus carriers in outpatient and emergency units: contribution to the microelimination of hepatitis c in brazil	10.1016/j.bjid.2021.101546	2021	2016 - 2018	peer-reviewed original articles	cross-sectional	regional	Southeast	606	adults (25-59 years); older adults (≥60 years)	yes	no	yes	C	General population/proxy groups	General population/proxy groups				no			no	0.66	no			no				no	114	Gardona R, Appel F, Ercolin S, Carvalho-Filho RJ, Barbosa DA, Ferraz ML
213	Evidence of hepatitis e virus infection in liver transplant recipients from brazil	10.1002/hep.26877	2013	2013	conference abstracts	cross-sectional	regional	Southeast	284	young adults (18-24 years); adults (25-59 years); older adults (≥60 years)	yes	no	no	E	transplant recipients	Clinical population				no			no		no			no		2.6	8.1	no	156	Gomes-Gouvêa MS, Ferreira AC, Feitoza B, Pessoa MG, Abdala E, Terrabuio DR, et al
214	Epidemiological survey of hepatitis c in a region considered to have high prevalence: the state of minas gerais, brazil	10.1590/0037-8682-0202-2019	2019	2014 - 2017	peer-reviewed original articles	cross-sectional	regional	Southeast	24085	young adults (18-24 years); adults (25-59 years); older adults (≥60 years)	yes	no	no	C	General population/proxy groups	General population/proxy groups				no			no	0.76	no			no				no	113	Gomide GPM, Melo CB, Santos VDS, Salge VD, Camargo FC, Pereira GA, et al
221	Unveiling of hiv dynamics among transgender women: a respondent-driven sampling study in rio de janeiro, brazil	10.1016/s2352-3018(17)30015-2	2017	2015 - 2016	peer-reviewed original articles	cross-sectional	regional	Southeast	345	young adults (18-24 years); adults (25-59 years); older adults (≥60 years)	yes	yes	yes	B; C	transgender	Vulnerable populations				no	0.7		no	0.8	no			no				no	108	Grinsztejn B, Jalil EM, Monteiro L, Velasque L, Moreira RI, Garcia ACF, et al
223	Epidemiology of hepatitis b virus infection in people living in poverty in the central-west region of brazil	10.1186/s12889-019-6828-8	2019	2016	peer-reviewed original articles	cross-sectional	regional	Central-West	378	children (0-12 years); adolescents (13-17 years); young adults (18-24 years); adults (25-59 years); older adults (≥60 years)	yes	no	yes	B	low income	Vulnerable populations				no		1.3	yes		no			no				no	104	Guimarães LCDC, Brunini S, Guimarães RA, Galdino-Júnior H, Minamisava R, da Cunha VE, et al
225	Prevalence of hepatitis c virus genotypes in the state of pará, brazil	10.1590/0037-8682-0457-2017	2018	2011 - 2013	peer-reviewed original articles	cross-sectional	regional	North	344	young adults (18-24 years); adults (25-59 years); older adults (≥60 years)	yes	no	no	C	amazonian population; people living with hepatitis	Amazonian population; clinical population				no			no		yes			no				no
226	Hepatitis b virus genotype d isolates circulating in chapecó, southern brazil, originate from italy	10.1371/journal.pone.0135816	2015	2013	peer-reviewed original articles	cross-sectional	regional	South	363	young adults (18-24 years); adults (25-59 years); older adults (≥60 years)	yes	yes	no	B	People living with hepatitis	Clinical population				no			yes		no			no				no
244	Hepatitis a seroprevalence in public school children in campos dos goytacazes, rio de janeiro state, brazil, prior to the introduction of the hepatitis a universal childhood vaccination	10.1590/0102-311x00175614	2016	2011 - 2012	peer-reviewed original articles	cross-sectional	regional	Southeast	919	children (0-12 years); adolescents (13-17 years); young adults (18-24 years)	yes	yes	yes	A	adolescents/young adults; children	General population/proxy groups	20.7 (children); 33.3 (adolescents)			no			no		no			no				no	20	Kury CM, Pinto MA, Silva JP, Cruz OG, Vitral CL
247	Seroprevalence of hepatitis b, c and d markers in indigenous patients seen at the native american outpatient clinic of universidade federal de são paulo	10.31744/einstein_journal/2022ao6651	2022	2018 - 2020	peer-reviewed original articles	cross-sectional	regional	Southeast	81	children (0-12 years); adolescents (13-17 years); young adults (18-24 years); adults (25-59 years); older adults (≥60 years)	yes	no	no	B; C; D	Indigenous communities	Remote area				no	0		yes	0	no	0		no				no	83	Lafer MM, Sitnik R, Santos Júnior MSD, Rodrigues DA, Pinho JRR
251	Hepatitis d infection in brazil: prevalence and geographical distribution of anti-delta antibody	10.1002/jmv.25196	2018	2013 - 2015	peer-reviewed original articles	cross-sectional	National	National	1240	children (0-12 years); adolescents (13-17 years); young adults (18-24 years); adults (25-59 years); older adults (≥60 years)	yes	no	no	D	amazonian population; people living with hepatitis	general population/proxy groups; Amazonian population; clinical population				no			no		no	3.2 (national); 8.5 (North);2.5 (Central-west); 1.7 (Southeast); 0.8 (Northeast); 0 (South)		no				no	140	Lago BV, Mello FCA, Barros TM, Mello VM, Villar LM, Lewis-Ximenez LL, et al
255	Nationwide overview of the distribution of hepatitis b virus genotypes in brazil: a 1000-sample multicentre study	10.1099/jgv.0.000789	2017	2013 - 2015	peer-reviewed original articles	cross-sectional	National	National	1004	children (0-12 years); adolescents (13-17 years); young adults (18-24 years); adults (25-59 years); older adults (≥60 years)	yes	no	no	B	amazonian population; people living with hepatitis	Amazonian population; clinical population				no			yes		no			no				no
259	Rapid tests for hiv, syphilis, and chronic hepatitis in a prison population in a prison complex in salvador (ba), brazil	10.1590/1413-812320222712.10462022en	2022	2018 - 2020	peer-reviewed original articles	cross-sectional	regional	Northeast	6160	young adults (18-24 years); adults (25-59 years); older adults (≥60 years)	yes	yes	yes	B; C	incarcerated individuals	Vulnerable populations				no	0.5		yes	0.5	yes			no				no	87	Leite AGDS, Damasceno LM, Conceição SC, Motta PFC
262	Aspectos epidemiologicos dos casos de hepatite b no estado de pernambuco	10.36489/saudecoletiva.2023v13i88p13193-13206	2023	2011 - 2020	peer-reviewed original articles	ecological	regional	Northeast	1854	children (0-12 years); adolescents (13-17 years); young adults (18-24 years); adults (25-59 years); older adults (≥60 years)	yes	yes	yes	B	General population/proxy groups	General population/proxy groups				no		6.47	no		no			no				no	51	Lima Filho CAd, Silva Júnior JAd, Carvalho ABTNd, Campos HM, Silva AdMe, Santos ALMd, et al
266	Hcv-hiv chronic coinfection prevalence in amazon region	10.3390/jcm11247284	2022	2016 - 2017	peer-reviewed original articles	cross-sectional	regional	North	433	young adults (18-24 years); adults (25-59 years); older adults (≥60 years)	yes	no	no	C	amazonian population; sex workers; PLWHA	Amazonian population; clinical population				no			no	0.7 (HIV-HCV)	yes			no				no	120	Lobo MN, Irias SDF, Neto PLF, Avelino MES, da Silva Torres MK, de Carvalho Souza M, et al
267	The brazilian army and the low prevalence of sexually transmitted infections in women of the military garrison of campinas between 2017 to 2020: a prospective, cross-sectional epidemiological study	10.1590/1516-3180.2022.0557.R1.010623	2023	2017 - 2020	peer-reviewed original articles	cross-sectional	regional	Southeast	647	adolescents (13-17 years); young adults (18-24 years); adults (25-59 years); older adults (≥60 years)	yes	no	no	B; C	General population/proxy groups	General population/proxy groups				no	0.15		no	0.15	no			no				no	42	Lopes F, Tso FK, Speck NMG
271	Seroprevalence of hiv, hepatitis b and c and syphilis infection in prisoners of the central region of rio grande do sul, brazil	10.15343/0104-7809.20194301117128	2019	2016 - 2017	peer-reviewed original articles	cross-sectional	regional	South	349	young adults (18-24 years); adults (25-59 years); older adults (≥60 years)	yes	no	no	B; C	incarcerated individuals	Vulnerable populations				no	2.6	3.2	yes	8.3	yes			no				no	88	Machado F, Becker D, Oliveira CFd, Possuelo LG, Renner JDPR
273	Hepatitis e virus seroprevalence in patients with chronic hepatitis c at a university hospital in brazil	10.2217/fvl-2020-0042	2020	2010 - 2015	short communications	cross-sectional	regional	Southeast	451	young adults (18-24 years); adults (25-59 years); older adults (≥60 years)	yes	no	yes	E	People living with hepatitis	Clinical population				no			no		no			no		4.4	10.0	no	161	Magri MC, Manchiero C, Dantas BP, Da Silva Nunes AK, Figueiredo GM, Barone AA, et al
274	Prevalência de imunidade à hepatite b entre profissionais de enfermagem atuantes em hemodiálise	10.9789/2175-5361.2017.V9i1.231-237	2017	2010 - 2011	peer-reviewed original articles	cross-sectional	regional	Southeast	92	young adults (18-24 years); adults (25-59 years); older adults (≥60 years)	yes	no	no	B	healthcare workers	Occupational risk				no			yes		no			no				no
279	Socioeconomic inequities and hepatitis a virus infection in western brazilian amazonian children: spatial distribution and associated factors	10.1186/s12879-015-1164-9	2015	2011	peer-reviewed original articles	cross-sectional	regional	North	312	children (0–12 years)	yes	yes	no	A	Amazonian population; children	Amazonian population; children	16.66			no			no		no			no				no	22	Mantovani SA, Delfino BM, Martins AC, Oliart-Guzmán H, Pereira TM, Branco FL, et al
280	Epidemiology of hepatitis b virus infection among recyclable waste collectors in central brazil	10.1590/0037-8682-0177-2013	2014	2010 - 2011	peer-reviewed original articles	cross-sectional	regional	Central-West	431	young adults (18-24 years); adults (25-59 years); older adults (≥60 years)	yes	yes	yes	B	urban sanitation/waste collection workers	Occupational risk				no		2.3	yes		no			no				no	74	Marinho TA, Lopes CL, Teles SA, Matos MA, Kozlowski AG, Oliveira MP, et al
281	Prevalence of hepatitis c virus infection among recyclable waste collectors in central-west brazil	10.1590/s0074-02762013000400021	2013	2010 - 2011	peer-reviewed original articles	cross-sectional	regional	Central-West	431	children (0-12 years); adolescents (13-17 years); young adults (18-24 years); adults (25-59 years); older adults (≥60 years)	yes	yes	yes	C	urban sanitation/waste collection workers	Occupational risk				no			no	1.6	yes			no				no	122	Marinho TA, Lopes CL, Teles SA, Reis NR, Carneiro MA, de Andrade AA, et al
282	Prevalence of overt and occult hepatitis b virus infection among an incarcerated population of central-western brazil	10.1016/j.actatropica.2023.106886	2023	2017 - 2020	peer-reviewed original articles	cross-sectional	regional	Central-West	1083	young adults (18-24 years); adults (25-59 years)	yes	yes	no	B	incarcerated individuals	Vulnerable populations				no	0.1	2.5	yes		no			no				no	89	Marques JMS, Matos MA, Silva Á MC, Freitas NR, Okita MT, Souza SO, et al
284	Prevalence of serum markers of infection and naturally acquired immunity to hepatitis b virus in transfused children treated at a children's hospital in salvador, bahia: a cross-sectional study	10.1080/08880018.2018.1546782	2018	2015 - 2017	peer-reviewed original articles	cross-sectional	regional	Northeast	353	children (0-12 years); adolescents (13-17 years)	yes	no	no	B	blood transfusion	Clinical population				no	0		yes		no			no				no	61	Martinez VO, D’Arede SO, de Almeida ES, Lima FWM
286	Seroprevalence of hepatitis e antibodies in a population of recyclable waste pickers in brazil	10.1016/j.jcv.2014.01.002	2014	2010 - 2011	short communications	cross-sectional	regional	Central-West	431	young adults (18-24 years); adults (25-59 years); older adults (≥60 years)	yes	yes	yes	E	urban sanitation/waste collection workers	Occupational risk				no			no		no			no		0.9 (elisa); 0.7 (immunoblot)	5.6 (elisa); 5.1 (immunoblot)	no	167	Martins RM, Freitas NR, Kozlowski A, Reis NR, Lopes CL, Teles SA, et al
287	The prevalence of hepatitis b virus infection markers and socio-demographic risk factors in hiv-infected patients in southern brazil	10.1590/0037-8682-0109-2014	2014	2012 - 2013	peer-reviewed original articles	cross-sectional	regional	South	300	young adults (18-24 years); adults (25-59 years); older adults (≥60 years)	yes	yes	yes	B	PLWHA	Clinical population				no	0.3	27.3 (HIV-HBV)	yes		no			no				no	62	Martins S, Livramento A, Andrigueti M, Kretzer IF, Machado MJ, Spada C, et al
288	Vaccination coverage and immunity against hepatitis b among hiv-infected patients in south brazil	10.1016/j.bjid.2014.12.002	2015	2012 - 2013	peer-reviewed original articles	cross-sectional	regional	South	300	adolescents (13-17 years); young adults (18-24 years); adults (25-59 years); older adults (≥60 years)	yes	yes	yes	B	PLWHA	Clinical population				no			yes		no			no				no
289	Prevalence and factors associated with hcv infection among elderly individuals in a southern brazilian city	10.1590/0037-8682-0026-2013	2013	2010 - 2011	peer-reviewed original articles	cross-sectional	regional	South	820	older adult (≥60 years)	yes	yes	yes	C	older adults	General population/proxy groups				no			no	2.2	yes			no				no	115	Martins T, Machado DF, Schuelter-Trevisol F, Trevisol DJ, Vieira e Silva RA, Narciso-Schiavon JL, et al
290	Hepatitis b and c in immigrants and refugees in central brazil: prevalence, associated factors, and immunization	10.3390/v14071534	2022	2019 - 2020	peer-reviewed original articles	cross-sectional	regional	Central-West	365	children (0-12 years); adolescents (13-17 years); young adults (18-24 years); adults (25-59 years); older adults (≥60 years)	yes	no	yes	B	immigrants/refugees	Vulnerable populations				no	6.6		yes		no			no				no	99	Martins TLS, Silva G, Silva CA, Gomes DO, Diniz ESBV, Carneiro M, et al
298	Análise epidemiológica e molecular do vírus hepatite a em pacientes atendidos entre 2013 a 2019 no ambulatório de hepatites virais do instituto oswaldo cruz, fiocruz, rio de janeiro		2020	2017 - 2019	dissertations/theses	cross-sectional	regional	Southeast	264	young adults (18-24 years); adults (25-59 years); older adults (≥60 years)	yes	no	no	A	General population/proxy groups	General population/proxy groups				yes			no		no			no				no
299	Increase in hepatitis a cases linked to imported strains to rio de janeiro, brazil: a cross-sectional study	10.3390/v14020303	2022	2013 - 2016 and 2017 - 2019	peer-reviewed original articles	cross-sectional	regional	Southeast	142	young adults (18-24 years); adults (25-59 years); older adults (≥60 years)	yes	no	no	A	People living with hepatitis	Clinical population				yes			no		no			no				no
301	Non-f hbv/hdv-3 coinfection is associated with severe liver disease in western brazilian amazon	10.1002/jmv.25411	2019	2010 - 2014	peer-reviewed original articles	cross-sectional	regional	North	409	not available	yes	no	no	B; D	amazonian population; people living with hepatitis	Amazonian population; clinical population				no			yes		no	23.9		yes				no	128	Melo Da Silva E, Kay A, Lobato C, Muwonge R, Zoulim F, Brites C, et al
302	Epidemiological study of hepatitis b and c in a municipality with rural characteristics: cássia dos coqueiros, state of são paulo, brazil	10.1590/0037-8682-0222-2015	2015	2011 - 2013	peer-reviewed original articles	cross-sectional	regional	Southeast	1001	young adults (18-24 years); adults (25-59 years); older adults (≥60 years)	yes	no	yes	B; C	Rural	Remote area				no	0.1	0.8	yes	0.4	no			no				no	80	Melo LV, Silva MA, Perdoná Gda S, Nascimento MM, Secaf M, Monteiro RA, et al
305	Hepatitis b in the northwestern region of sao paulo state: genotypes and resistance mutations	10.1590/s1678-9946202163078	2021	2015 - 2018	peer-reviewed original articles	cross-sectional	regional	Southeast	127	young adults (18-24 years); adults (25-59 years); older adults (≥60 years)	yes	yes	no	B; C	People living with hepatitis	Clinical population				no			yes		yes			no				no
310	Seroprevalence of hepatitis b and c among domestic and healthcare waste handlers in belo horizonte, brazil	10.1177/0734242x16649686	2016	2014 - 2015	peer-reviewed original articles	cross-sectional	regional	Southeast	522	not available	yes	yes	yes	B; C	urban sanitation/waste collection workers	Occupational risk				no		9.8 (healthcare waste workers); 5.6 (domestic waste group)	yes	3.3 (healthcare waste workers); 0.9 (domestic waste group)	no			no				no	75	Mol MP, Gonçalves JP, Silva EA, Scarponi CF, Greco DB, Cairncross S, et al
313	Hepatitis b virus infection among institutionalized mentally ill patients in brazil	10.1016/j.bjid.2015.07.007	2015	2011 - 2012	short communications	cross-sectional	regional	Central-West	333	children (0-12 years); adolescents (13-17 years); young adults (18-24 years); adults (25-59 years); older adults (≥60 years)	yes	no	no	B	mental disorder	Clinical population				no	0.6	4.2	yes		no			no				no	63	Moraes TC, Fiaccadori FS, Souza M, Almeida TN, Cunha Mdos P, Castro Íde A, et al
315	Hepatite b em profissionais de enfermagem: prevalência e fatores ocupacionais de risco	10.12957/reuerj.2016.11143	2016	2011 - 2012	peer-reviewed original articles	cross-sectional	regional	Central-West	275	young adults (18-24 years); adults (25-59 years); older adults (≥60 years)	yes	yes	no	B	healthcare workers	Occupational risk				no	0.4	1.4	yes		no			no				no	71	Morais LQ, Motta-Castro ARC, Frota OP, Contrera L, Carvalho PRTd, Fernandes FRP
318	Occult hepatitis b virus infection among blood donors from the brazilian amazon: implications for transfusion policy	10.1111/vox.12125	2014	2011 - 2012	peer-reviewed original articles	cross-sectional	regional	North	3600	young adults (18-24 years); adults (25-59 years); older adults (≥60 years)	yes	no	no	B	general population/proxy groups; Amazonian population	General population/proxy groups; Amazonian population				no	0.22	22.2	yes		no			no				no	43	Moresco MN, Virgolino Hde A, de Morais MP, da Motta-Passos I, Gomes-Gouvêa MS, de Assis LM, et al
319	Detection and characterization of hepatitis e virus genotype 3 in hiv-infected patients and blood donors from southern brazil	10.1016/j.ijid.2019.06.027	2019	2012 - 2013 and 2015	peer-reviewed original articles	cross-sectional	regional	South	360	not available	yes	yes	yes	E	general population/proxy groups; PLWHA	General population/proxy groups; clinical population				no			no		no			no			6.7 (PLWHA); 7.1 (blood donors)	yes	145	Moss da Silva C, Oliveira JM, Mendoza-Sassi RA, Figueiredo AS, Mota LDD, Nader MM, et al
322	Hepatitis b prevalence among men who have sex with men in brazil	10.3390/tropicalmed8040218	2023	2016	peer-reviewed original articles	cross-sectional	National	National	3178	young adults (18-24 years); adults (25-59 years); older adults (≥60 years)	yes	no	yes	B	gay and MSM	Vulnerable populations				no	1.1		yes		no			no				no	105	Motta-Castro ARC, Kerr L, Kendall C, Mota RS, Guimarães MDC, Leal AF, et al
325	Blood-borne infections and pregnancies among women attending a sexual violence assistance center in brazil: a 10-year retrospective study	10.1371/journal.pone.0280419	2023	2010 - 2019	peer-reviewed original articles	cohort	regional	Southeast	633	children (0-12 years); adolescents (13-17 years); young adults (18-24 years); adults (25-59 years); older adults (≥60 years)	yes	yes	yes	B; C	sexual violence	Vulnerable populations				no			yes		yes			no				no
332	Occult and active hepatitis b virus detection in donated blood in são paulo, brazil	10.1111/trf.16344	2021	2016 - 2017	peer-reviewed original articles	cross-sectional	regional	Southeast	198363	young adults (18-24 years); adults (25-59 years); older adults (≥60 years)	yes	yes	yes	B	General population/proxy groups	General population/proxy groups				no			yes		no			no				no
338	Unexpected findings of hepatitis b and delta infection in northeastern brazil: a public health alert	10.1016/j.aohep.2020.09.016	2021	2012 - 2016	peer-reviewed original articles	cross-sectional	regional	Northeast	3983	children (0-12 years); adolescents (13-17 years); young adults (18-24 years); adults (25-59 years); older adults (≥60 years)	yes	yes	yes	B; D	Amazonian population	Amazonian population				no	2.30	14.1	yes		no	8.69		no				no	111	Nunes JDC, Silva D, Fonseca LMB, Felipe IMA, Ferreira BR, Santana RC, et al
341	Hcv genotype profile in brazil of mono-infected and hiv co-infected individuals: a survey representative of an entire country	10.1371/journal.pone.0227082	2020	2016 - 2018	peer-reviewed original articles	cross-sectional	National	National	29071	young adults (18-24 years); adults (25-59 years); older adults (≥60 years)	yes	no	no	C	People living with hepatitis	Clinical population				no			no		yes			no				no
347	Spatial behavior of hepatitis a, mmr, and varicella vaccination coverage in the state of minas gerais, 2020	10.1590/1980-549720230030	2023	2020	peer-reviewed original articles	ecological	regional	Southeast	not applicable	children (0–12 years)	not available	no	no	A	children	Children				yes			no		no			no				no
350	Prevalence, risk behaviors, and virological characteristics of hepatitis b virus infection in a group of men who have sex with men in brazil: results from a respondent-driven sampling survey	10.1371/journal.pone.0160916	2016	2014	peer-reviewed original articles	cross-sectional	regional	Central-West	522	young adults (18-24 years); adults (25-59 years); older adults (≥60 years)	yes	yes	yes	B	gay and MSM	Vulnerable populations				no	0.6	5.5	yes		no			no				no	106	Oliveira MP, Matos MA, Silva Á M, Lopes CL, Teles SA, Spitz N, et al
353	Hepatitis c virus infection status and associated factors among a multi-site sample of people who used illicit drugs in the amazon region	10.1186/s12879-019-4270-2	2019	2013 - 2018	peer-reviewed original articles	cross-sectional	regional	North	1666	young adults (18-24 years); adults (25-59 years); older adults (≥60 years)	yes	yes	yes	C	Amazonian population; PWUD	Amazonian population; vulnerable population				no			no	34.6	yes			no				no	123	Oliveira-Filho AB, Santos FJA, Silva FQ, Raiol NC, Costa CCS, Piauiense JNF, et al
354	Hcv infection among cocaine users in the state of pará, brazilian amazon	10.1007/s00705-013-1627-5	2013	2010 - 2011	peer-reviewed original articles	cross-sectional	regional	North	384	young adults (18-24 years); adults (25-59 years); older adults (≥60 years)	yes	no	yes	C	Amazonian population; PWUD	Amazonian population; vulnerable population				no			no	32.3	yes			no				no	124	Oliveira-Filho AB, Sawada L, Pinto LC, Locks D, Bahia SL, Brasil-Costa I, et al
355	Prevalence and risk factors for hiv-1 infection in people who use illicit drugs in northern brazil	10.1093/trstmh/trz106	2020	2013 - 2018	peer-reviewed original articles	cross-sectional	regional	North	1753	young adults (18-24 years); adults (25-59 years); older adults (≥60 years)	yes	yes	yes	B; C	Amazonian population; PWUD	Amazonian population; vulnerable population				no			yes		yes			no				no
356	Exposure source prevalence is associated with gender in hepatitis c virus patients from rio de janeiro, brazil	10.1590/0074-02760160553	2017	2013 - 2015	peer-reviewed original articles	cross-sectional	regional	Southeast	1541	children (0-12 years); adolescents (13-17 years); young adults (18-24 years); adults (25-59 years); older adults (≥60 years)	yes	yes	yes	C	People living with hepatitis	Clinical population				no			no		yes			no				no
358	Prevalence of hcv infection and associated factors among illicit drug users in breves, state of pará, northern brazil	10.1590/0037-8682-0153-2013	2014	2012	short communications	cross-sectional	regional	North	187	young adults (18-24 years); adults (25-59 years); older adults (≥60 years)	yes	no	yes	C	Amazonian population; PWUD	Amazonian population; vulnerable population				no			no	36.9	yes			no				no	125	Pacheco SD, Silva-Oliveira GC, Maradei-Pereira LM, Crescente J, Lemos JA, Oliveira-Filho AB
362	Hbv epidemiology and genetic diversity in an area of high prevalence of hepatitis b in southern brazil	10.1016/j.bjid.2018.06.006	2018	2010	peer-reviewed original articles	cross-sectional	regional	South	102	young adults (18-24 years); adults (25-59 years); older adults (≥60 years)	yes	yes	yes	B	People living with hepatitis	Clinical population				no			yes		no			no				no
366	High prevalence of hepatitis e virus antibodies among blood donors in southern brazil	10.1002/jmv.24336	2016	2014	peer-reviewed original articles	cross-sectional	regional	South	300	young adults (18-24 years); adults (25-59 years); older adults (≥60 years)	yes	no	no	E	General population/proxy groups	General population/proxy groups				no			no		no			no			10	no	146	Passos-Castilho AM, de Sena A, Geraldo A, Spada C, Granato CF
367	High prevalence of hepatitis e virus antibodies in sao paulo, southeastern brazil: analysis of a group of blood donors representative of the general population	10.1016/j.bjid.2017.05.004	2017	2014	peer-reviewed original articles	cross-sectional	regional	Southeast	500	young adults (18-24 years); adults (25-59 years); older adults (≥60 years)	yes	no	no	E	General population/proxy groups	General population/proxy groups				no			no		no			no			9.8	yes	147	Passos-Castilho AM, Reinaldo MR, Sena A, Granato CFH
370	Screening on prenatal infections in the south and southwest macro-regions in the state of bahia, brazil: detected on paper filter	10.1590/1806-93042019000300011	2019	2013 - 2015	peer-reviewed original articles	cross-sectional	regional	Northeast	64743	children (0-12 years); adolescents (13-17 years); young adults (18-24 years); adults (25-59 years)	yes	yes	no	B; C	pregnant	General population/proxy groups				no	0.2 (Southeastern region of Bahia State); 0.29 (Southern region of Bahia State)		no	0.07 (Southeastern region of Bahia State); 0.09 (Southern region of Bahia State)	no			no				no	44	Pedro SAPS, Silva CALd, Rebouças MC, Costa MdFD
375	Hepatitis b virus infection among oncohematologic disease patients in central brazil: prevalence, risk factors and immunization	10.1016/j.htct.2018.11.008	2019	2010 - 2012	peer-reviewed original articles	cross-sectional	regional	Central-West	322	young adults (18-24 years); adults (25-59 years); older adults (≥60 years)	yes	yes	yes	B	immunocompromised	Clinical population				no	0.31	3.73	yes		no			no				no	64	Pessoni GC, Marinho TA, Carneiro MMS, Martins RM, Soares CC, Silva LN, et al
376	Prevalence and trends in transfusion-transmissible infections among blood donors in brazil from 2010 to 2016	10.1016/j.htct.2019.03.009	2019	2010 - 2016	peer-reviewed original articles	cross-sectional	regional	Central-West	137209	adolescents (13-17 years); young adults (18-24 years); adults (25-59 years); older adults (≥60 years)	yes	yes	yes	B; C	General population/proxy groups	General population/proxy groups				no			yes		yes			no				no
377	Hepatitis b virus infection among people who use illicit drugs: prevalence, genotypes and risk factors in the state of amapá, northern brazil	10.1080/10826084.2020.1756334	2020	2015	peer-reviewed original articles	cross-sectional	regional	North	308	young adults (18-24 years); adults (25-59 years); older adults (≥60 years)	yes	no	yes	B	Amazonian population; PWUD	Amazonian population; vulnerable population				no	0.6	6.5	yes		no			no				no	94	Piauiense JNF, Costa CCS, Silva RJS, Cardoso YMN, Di Miceli JFF, Resque RL, et al
379	Hepatite b na bahia, brasil segundo sistema de informação de agravos de notificação, 2013	10.9771/cmbio.v16i2.22252	2017	2013	peer-reviewed original articles	cross-sectional	regional	Northeast	371	children (0-12 years); adolescents (13-17 years); young adults (18-24 years); adults (25-59 years); older adults (≥60 years)	yes	no	yes	B	People living with hepatitis	Clinical population				no			yes		no			no				no
380	Intermediate endemicity of hepatitis a virus infection in rural settlement projects of southwest goiás, brazil	10.1590/s0004-28032015000300009	2015	2011	peer-reviewed original articles	cross-sectional	regional	Central-West	466	children (0-12 years); adolescents (13-17 years); young adults (18-24 years); adults (25-59 years); older adults (≥60 years)	yes	no	yes	A	Rural	Remote area	82.2			no			no		no			no				no	25	Pinheiro RS, Araújo LA, Caetano KA, Matos MA, Carneiro MA, Teles SA
381	Prevalence of hepatitis b and c markers in a population of an urban university in rio de janeiro, brazil: a cross-sectional study	10.5604/16652681.1171756	2015	2013	peer-reviewed original articles	cross-sectional	regional	Southeast	2936	adolescents (13-17 years); young adults (18-24 years); adults (25-59 years); older adults (≥60 years)	yes	yes	yes	B; C	General population/proxy groups	General population/proxy groups				no	0.136	6.44	yes	0.44	yes			no				no	45	Pinto FP, Ferreira OC, Jr, Olmedo DB, Precioso PM, Barquette FR, Castilho MC, et al
383	Prospective cohort study of children exposed to hepatitis c virus through a pregnancy screening program	10.1016/j.ijid.2021.07.019	2021	2014 - 2018	peer-reviewed original articles	cross-sectional	regional	South	17810	children (0-12 years); adolescents (13-17 years); young adults (18-24 years); adults (25-59 years)	yes	no	yes	C	pregnant	General population/proxy groups				no			no	0.7	yes			no				no	116	Pinto RB, Ramos ARL, Padua LT, Swayze EJ, Cambou MC, Fiorini M, et al
386	How are hcv-infected patients being identified in brazil: a multicenter study	10.1016/j.bjid.2019.01.006	2019	2016 - 2017	peer-reviewed original articles	cross-sectional	regional	Central-West; Northeast; Southeast; South	2000	young adults (18-24 years); adults (25-59 years); older adults (≥60 years)	yes	yes	yes	C	amazonian population; people living with hepatitis	Amazonian population; clinical population				no			no		yes			no				no
389	Epidemiological profile of cases of hiv, syphilis and hepatitis in private of freedom, minas gerais	10.36489/saudecoletiva.2023v13i88p13373-13388	2023	2019 - 2022	peer-reviewed original articles	cross-sectional	regional	Southeast	273	young adults (18-24 years); adults (25-59 years); older adults (≥60 years)	yes	yes	yes	B; C	incarcerated individuals	Vulnerable populations				no	1.1		no	3.3	no			no				no	90	Prates Fonseca CE, Tupinambás U
391	Prevalence and incidence of hcv infection among prisoners in central brazil	10.1371/journal.pone.0169195	2017	2013 - 2014	peer-reviewed original articles	cross-sectional	regional	Central-West	3368	young adults (18-24 years); adults (25-59 years); older adults (≥60 years)	yes	yes	yes	C	incarcerated individuals	Vulnerable populations				no			no	2.4	yes			no				no	133	Puga MA, Bandeira LM, Pompilio MA, Croda J, Rezende GR, Dorisbor LF, et al
401	Seroprevalence of transfusion-transmissible infectious diseases at a hemotherapy service located in southwest bahia, brazil	10.1016/j.htct.2019.03.007	2019	2010 - 2016	peer-reviewed original articles	cross-sectional	regional	Northeast	34404	young adults (18-24 years); adults (25-59 years); older adults (≥60 years)	yes	no	no	B; C	General population/proxy groups	General population/proxy groups				no	0.15	0.51	no	0.51	no			no				no	46	Rebouças KAAF, Narici FM, Santos Junior MN, Neres NSDM, Oliveira MV, Souza CL
404	Prevalence, incidence and associated factors for hbv infection among male and female prisoners in central brazil: a multicenter study	10.1016/j.ijid.2020.04.019	2020	2013 - 2014 and 2014 - 2015	peer-reviewed original articles	mixed methodology	regional	Central-West	3368	young adults (18-24 years); adults (25-59 years); older adults (≥60 years)	yes	no	yes	B; C	incarcerated individuals	Vulnerable populations				no	0.1	1.2	yes	2.4	yes			no				no	91	Rezende GR, Lago BV, Puga MA, Bandeira LM, Pompilio MA, Castro V, et al
405	Cross-sectional study to determine the prevalence of hepatitis b and c virus infection in high risk groups in the northeast region of brazil	10.3390/ijerph14070793	2017	2014 - 2015	peer-reviewed original articles	cross-sectional	regional	Northeast	348	young adults (18-24 years); adults (25-59 years); older adults (≥60 years)	yes	no	yes	B; C	hemodialysis; blood transfusion; PLWHA	Clinical population				no	3.9 (PWLHA); 3.9 (transfusion/coagulopathy); 7 (dialysis);	28.6 (PLWHA); 55.9 (dialysis); 31.4 (transfusion/coagulopathy)	yes	1.3 (PLWHA); 12.6 (hemodialysis); 47.0 (coagulopathy)	yes			no				no	65	Ribeiro Barbosa J, Sousa Bezerra C, Carvalho-Costa FA, Pimentel de Azevedo C, Lopes Flores G, Baima Colares JK, et al
408	Genomic variability of hepatitis b virus circulating in brazilian western amazon	10.3390/v14102100	2022	2015 - 2020	peer-reviewed original articles	cross-sectional	regional	North	62	children (0-12 years); adolescents (13-17 years); young adults (18-24 years); adults (25-59 years); older adults (≥60 years)	yes	no	no	B	amazonian population; people living with hepatitis	Amazonian population; clinical population				no			yes		no			no				no
413	Analysis of sexually transmitted infections in prep users: population assessment in curitiba, brazil	10.5327/dst-2177-8264-20213331	2021	2019 - 2020	peer-reviewed original articles	cross-sectional	regional	South	793	young adults (18-24 years); adults (25-59 years); older adults (≥60 years)	yes	yes	yes	B; C	individual on pre-exposure prophylaxis	Vulnerable populations				no	0.1		no	0.3	no			no				no	107	Roth MJdMC, Valderrama MR, Acras JS, Moro MG, Lehmkuhl JVB, Pazin DC
415	Serological and vaccine evaluation for hepatitis b among community health workers	10.1590/1518-8345.6107.3765	2023	2019 - 2020	peer-reviewed original articles	mixed methodology	regional	Central-West	109	young adults (18-24 years); adults (25-59 years)	yes	no	yes	B	healthcare workers	Occupational risk				no			yes		no			no				no
420	Hepatite b e hpv: fatores associados à vacinação dos adolescentes no município de são paulo		2019	2015	dissertations/theses	cross-sectional	regional	Southeast	859	children (0-12 years); adolescents (13-17 years)	yes	no	no	B	adolescents/young adults	General population/proxy groups				no			yes		no			no				no
424	Prevalence, incidence, risk factors and residual risk associated with viral infections among eligible brazilian blood donors	10.1111/tme.13022	2024	2012 - 2018	peer-reviewed original articles	cross-sectional	regional	Southeast	1991120	young adults (18-24 years); adults (25-59 years)	yes	no	no	B; C	General population/proxy groups	General population/proxy groups				no	0.04		yes	0.12	yes			no				no	47	Santos APA, Rios DRA, Trindade CLC, Oliveira FEG, Oliveira MB, de Melo SN, et al
426	Key drug use, health and socio-economic characteristics of young crack users in two brazilian cities	10.1016/j.drugpo.2013.03.012	2013	2010 - 2011	peer-reviewed original articles	cross-sectional	regional	Northeast; Southeast	160	young adults (18–24 years)	yes	yes	yes	B; C	PWUD	Vulnerable populations				no	6.2 (Rio de Janeiro city - Rio de Janeiro State); 0(Salvador city - Bahia State)		no	0 (Rio de Janeiro city - Rio de Janeiro State); 1.3 (Salvador city - Bahia State)	no			no				no	95	Santos Cruz M, Andrade T, Bastos FI, Leal E, Bertoni N, Villar LM, et al
428	Clinico-epidemiological and sociodemographic profile of patients with hemophilia in the brazilian amazon: high prevalence of hepatitis c infection and its possible corrrelation with inhibitor development	10.3389/fpubh.2022.963790	2022	2011 - 2019	peer-reviewed original articles	cross-sectional	regional	North	190	children (0-12 years); adolescents (13-17 years); young adults (18-24 years); adults (25-59 years); older adults (≥60 years)	yes	yes	yes	B; C	amazonian population; blood transfusion	Amazonian population; clinical population				no			yes		yes			no				no
435	Molecular epidemiology of hepatitis delta virus infection in minas gerais state from brazil, an area outside the hyperendemic region of the amazon basin	10.1590/0074-02760190074	2019	2012 - 2013	peer-reviewed original articles	cross-sectional	regional	Southeast	498	children (0-12 years); adolescents (13-17 years); young adults (18-24 years); adults (25-59 years); older adults (≥60 years)	yes	no	yes	D	People living with hepatitis	Clinical population				no			no		no	6.22		yes				no	142	Scarponi CF, Kroon EG, Vieira DS, Fernandes AP, Gomes KB, Mota BE
439	Syphilis and other sexually transmitted infections among waste pickers in brasilia, brazil	10.1016/j.wasman.2020.08.040	2020	2016 - 2017	peer-reviewed original articles	cross-sectional	regional	Central-West	1025	young adults (18-24 years); adults (25-59 years); older adults (≥60 years)	yes	yes	yes	B; C	urban sanitation/waste collection workers	Occupational risk				no	0.7		no	0.11	no			no				no	72	Dos Santos FSG, Rava Zolnikov T, Bolibar Ribas I, Casabona J, Monteiro E, Martins E, et al
441	Prevalência de hepatite b e fatores associados em internos de sistema prisional	10.1590/1982-0194201700010	2017	2014	peer-reviewed original articles	cross-sectional	regional	Northeast	2131	adolescents (13-17 years); young adults (18-24 years); adults (25-59 years); older adults (≥60 years)	yes	yes	yes	B	incarcerated individuals	Vulnerable populations				no	0.5		yes		no			no				no	92	Silva AAdS, de Araújo TME, Teles SA, Magalhães RdLB, Andrade ELR
443	Prevalência de doenças infecciosas em usuários de centro de atenção psicossocial de caxias-ma	10.9789/2175-5361.2018.V10i1.137-144	2018	2014 - 2015	peer-reviewed original articles	cross-sectional	regional	Northeast	300	young adults (18-24 years); adults (25-59 years); older adults (≥60 years)	yes	yes	yes	B; C	mental disorder	Clinical population				no	1.1	7.9	yes	0	no			no				no	66	Silva ASSd, Costa FJLS, Câmara JT, Neves FMd, Assis JTd
444	Prevalence of coinfections in women living with human immunodeficiency virus in northeast brazil	10.1590/0037-8682-0282-2019	2019	2014 - 2017	short communications	cross-sectional	regional	Northeast	435	adolescents (13-17 years); young adults (18-24 years); adults (25-59 years); older adults (≥60 years)	yes	yes	yes	B; C	PLWHA	Clinical population				no	2.3 (HIV-HBV)		yes	2.5 (HIV-HCV)	yes			no				no	67	Silva BEBD, Santos VS, Santos IER, Batista MVA, Gonçalves LLC, Lemos LMD
445	Hiv, syphilis, hepatitis b and c in key populations: results of a 10-year cross-sectional study, southern brazil	10.31744/einstein_journal/2022ao6934	2022	2010 - 2019	peer-reviewed original articles	cross-sectional	regional	South	68605	children (0-12 years); adolescents (13-17 years); young adults (18-24 years); adults (25-59 years); older adults (≥60 years)	yes	yes	yes	C	gay and MSM; PWUD; transgender; sex workers	Vulnerable populations				no			no		yes			no				no
446	Getting knowledge to provide care: prevalence and factors associated with sexually transmitted infections in immigrants from goiás	10.1590/1980-220x-reeusp-2023-0034en	2024	2019 - 2020	peer-reviewed original articles	cross-sectional	regional	Central-West	308	adolescents (13-17 years); young adults (18-24 years); adults (25-59 years); older adults (≥60 years)	yes	no	yes	B	immigrants/refugees	Vulnerable populations				no	5.8		no		no			no				no	100	Silva CA, Silva G, Martins TLS, Moura WÉ A, Gomes DO, Bandeira GN, et al
448	Hepatitis c virus infection among illicit drug users in an archipelago of the amazon	10.1007/s00705-017-3656-y	2018	2013 - 2015	peer-reviewed original articles	cross-sectional	regional	North	466	young adults (18-24 years); adults (25-59 years); older adults (≥60 years)	yes	no	yes	C	Amazonian population; PWUD	Amazonian population; vulnerable population				no			no	28.3	yes			no				no	126	Silva FQ, Santos FJA, Andrade AP, Pacheco SDB, Fischer B, Pinho JRR, et al
451	Detection and genetic characterization of hepatitis b and d viruses: a multi-site cross-sectional study of people who use illicit drugs in the amazon region	10.3390/v13071380	2021	2013 - 2018	peer-reviewed original articles	cross-sectional	regional	North	1074	young adults (18-24 years); adults (25-59 years); older adults (≥60 years)	yes	yes	yes	B; D	Amazonian population; PWUD	Amazonian population; vulnerable population				no	1.7	7.8	yes		no	19.5		yes				no	96	Silva RJS, do Nascimento RS, Oliveira-Neto JAJ, Silva FQ, Piauiense JNF, Gomes CM, et al
453	Characteristics associated with anti-hcv serological markers in prisoners in the state of paraná, brazil: a case-control study	10.1016/j.bjid.2019.05.007	2019	2015 - 2016	peer-reviewed original articles	cross-sectional	regional	South	1072	young adults (18-24 years); adults (25-59 years); older adults (≥60 years)	yes	yes	yes	C	incarcerated individuals	Vulnerable populations				no			no	2.7	no			no				no	134	Silva T, Ferreto LED, Follador FAC, Vieira AP, Yamada RS, Lucio LC, et al
455	Hepatitis c virus prevalence among men who have sex with men: a cross-sectional study in 12 brazilian cities	10.1186/s12879-023-08690-2	2023	2016	peer-reviewed original articles	cross-sectional	National	National	3963	young adults (18-24 years); adults (25-59 years); older adults (≥60 years)	yes	yes	yes	C	gay and MSM	Vulnerable populations				no			no	0.7	no			no				no	139	Silva VCM, Kerr L, Kendall C, Mota RS, Guimarães MDC, Leal AF, et al
459	Prevalence of hepatitis e virus infection in multiple transfused brazilian patients with thalassemia and sickle cell disease	10.1002/jmv.25498	2019	2013	peer-reviewed original articles	cross-sectional	regional	Southeast	183	young adults (18-24 years); adults (25-59 years); older adults (≥60 years)	yes	no	no	E	general population/proxy groups; blood transfusion	General population/proxy groups; clinical population				no			no		no			no			13.0 (blood transfusion); 11.0 (blood donor)	yes	148	Slavov SN, Maçonetto JDM, Martinez EZ, Silva-Pinto AC, Covas DT, Eis-Hübinger AM, et al
464	Impact of the single-dose universal mass vaccination strategy against hepatitis a in brazil	10.1016/j.vaccine.2018.12.054	2019	2010 - 2017	peer-reviewed original articles	secondary data/surveillance data	National	National		children (0-12 years); adolescents (13-17 years); young adults (18-24 years); adults (25-59 years); older adults (≥60 years)	not available	no	no	A	General population/proxy groups	General population/proxy groups				yes			no		no			no				no	180	Souto FJD, de Brito WI, Fontes CJF
465	Hepatitis e virus infection among rural afro-descendant communities from the eastern brazilian amazon	10.1590/0037-8682-0394-2017	2018	2015	peer-reviewed original articles	cross-sectional	regional	North	535	young adults (18-24 years); adults (25-59 years); older adults (≥60 years)	yes	no	yes	E	amazonian population; quilombola community; rural population	Remote area; Amazon population				no			no		no			no	1.6	1.1	0.5	yes	153	Souza AJS, Oliveira CMA, Sarmento VP, Chagas A, Nonato NS, Brito DCN, et al
466	Hepatitis b vaccination coverage and postvaccination serologic testing among medical students at a public university in brazil	10.1590/s0036-46652014000400007	2014	2010	peer-reviewed original articles	cross-sectional	regional	Southeast	675	young adults (18-24 years); adults (25-59 years)	yes	no	yes	B	adolescents/young adults; healthcare workers	General population/proxy groups; occupational risk				no			yes		no			no				no
479	Hepatitis e prevalence in vulnerable populations in goiânia, central brazil	10.3390/v15102070	2023	2020	peer-reviewed original articles	cross-sectional	regional	Central-West	459	young adults (18-24 years); adults (25-59 years); older adults (≥60 years)	yes	yes	yes	E	urban sanitation/waste collection workers, homeless	Occupational risk; vulnerable				no			no		no			no		0.68 (waste collection workers)	1.36 (urban sanitation/waste collection workers); 1.82 (homeless)	yes	166	Teles SA, Caetano KAA, Carneiro M, Villar LM, Stacciarini JM, Martins RMB
482	Sexually transmitted infections among women living with hiv in a brazilian city	10.1016/j.bjid.2020.101044	2021	2014 - 2015	peer-reviewed original articles	cross-sectional	regional	Southeast	151	young adults (18-24 years); adults (25-59 years); older adults (≥60 years)	yes	no	yes	B; C	PLWHA	Clinical population				no	1 (HIV-HBV)		yes	1 (HIV-HCV)	yes			no				no	68	Tosato Boldrini NA, Bondi Volpini LP, Freitas LB, Spano LC, Musso C, Silva Santos M, et al
483	Cross-sectional study of hepatitis a virus infection in the pantanal population before vaccine implementation in brazil: usage of non-invasive specimen collection	10.3390/ijerph120707357	2015	2010 - 2010	peer-reviewed original articles	cross-sectional	regional	Central-West	224	children (0-12 years); adolescents (13-17 years); young adults (18-24 years); adults (25-59 years); older adults (≥60 years)	yes	yes	yes	A	Rural; riverside	Remote area	80.8 (serum sample); 79.01 (oral fluid)			no			no		no			no				no	26	Tourinho RS, de Almeida AJ, Villar LM, Murat PG, Capelin GJ, Castro AR, et al
486	Hcv infection through perforating and cutting material among candidates for blood donation in belém, brazilian amazon	10.1590/s0036-46652014000600010	2014	2010	peer-reviewed original articles	cross-sectional	regional	North	13772	young adults (18-24 years); adults (25-59 years); older adults (≥60 years)	yes	no	yes	C	General population/proxy groups; Amazonian population	General population/proxy groups; Amazonian population				no			no	1.1	yes			no				no	127	Valois RC, Maradei-Pereira LM, Crescente JA, Oliveira-Filho AB, Lemos JA
488	Seroprevalence and factors associated with human immunodeficiency virus, human t lymphotropic virus and hepatitis b/c infections in parturient women of salvador - bahia, brazil	10.1016/j.bjid.2020.05.001	2020	2016 - 2017	peer-reviewed original articles	cross-sectional	regional	Northeast	2099	adolescents (13-17 years); young adults (18-24 years); adults (25-59 years); older adults (≥60 years)	yes	yes	yes	B; C	pregnant	General population/proxy groups				no	0.4		no	0.3	yes			no				no	48	Vargas L, Bastos F, Guimarães A, Amaral S, Fausto T, Arriaga M, et al
489	Seroprevalence of the hepatitis e virus in indigenous and non-indigenous communities from the brazilian amazon basin	10.3390/microorganisms12020365	2024	2010 - 2011 - 2015	peer-reviewed original articles	cross-sectional	regional	North	811	children (0-12 years); adolescents (13-17 years); young adults (18-24 years); adults (25-59 years); older adults (≥60 years)	yes	yes	no	E	amazonian population; indigenous communities; rural population	Remote area; Amazon population				no			no		no			no			6.78 (amazon population); 14.2 (rural); 2.8 (indigenous)	no	154	Vasconcelos MPA, de Oliveira JM, Sánchez-Arcila JC, Faria SC, Rodrigues MM, Perce-da-Silva D, et al
490	Seroprevalence of hepatitis b, c, and d and associated factors in the semi-isolated yanomami amazonian indigenous community	10.1186/s12879-023-08928-z	2024	2015	peer-reviewed original articles	cross-sectional	regional	North	430	children (0-12 years); adolescents (13-17 years); young adults (18-24 years); adults (25-59 years); older adults (≥60 years)	yes	no	no	B; C; D	amazonian population; indigenous communities	Remote area; Amazon population				no	8.8	45.5	yes	2.1	no	12.5		no				no	84	Vasconcelos MPA, Sánchez-Arcila JC, Peres L, de Sousa PSF, Castro-Alves J, Albuquerque HG, et al
494	Detection of hepatitis c virus in patients with terminal renal disease undergoing dialysis in southern brazil: prevalence, risk factors, genotypes, and viral load dynamics in hemodialysis patients	10.1186/s12985-015-0238-z	2015	2012 - 2013	peer-reviewed original articles	cross-sectional	regional	South	318	children (0-12 years); adolescents (13-17 years); young adults (18-24 years); adults (25-59 years); older adults (≥60 years)	yes	yes	yes	C	hemodialysis	Clinical population				no			no	18.24	yes			no				no	121	Vidales-Braz BM, da Silva NM, Lobato R, Germano FN, da Mota LD, Barros EJ, et al
496	Viral hepatitis b and c infection on homeless population who use illicit drugs in a complex of shantytowns in rio de janeiro, brazil	10.1007/s12072-023-10501-4	2023	2019 - 2020	conference abstracts	cross-sectional	regional	Southeast	108	young adults (18-24 years); adults (25-59 years); older adults (≥60 years)	yes	yes	yes	B; C	homeless individuals; PWUD	Vulnerable populations				no	3.7	35.2	yes	0.9	yes			no				no	97	Villar L, Do Nascimento GP, Miguel JC, Da Silva EF, Marques JT, Cruz MS
498	Knowledge and prevalence of viral hepatitis among beauticians	10.1002/jmv.23993	2014	2010	peer-reviewed original articles	cross-sectional	regional	Southeast	119	young adults (18-24 years); adults (25-59 years); older adults (≥60 years)	yes	no	yes	A; B; C	beauty sector workers	Occupational risk	73.9			no	0		yes	0.8	no			no				no	29	Villar LM, de Paula VS, de Almeida AJ, do Ó KM, Miguel JC, Lampe E
499	Serological and molecular characterization of hepatitis b virus infection in chronic kidney disease patients from rio de janeiro, brazil	10.1016/j.bjid.2022.102371	2022	2013 - 2017	peer-reviewed original articles	cross-sectional	regional	Southeast	644	adolescents (13-17 years); young adults (18-24 years); adults (25-59 years); older adults (≥60 years)	yes	no	no	B	hemodialysis	Clinical population				no	5.9	2.8	yes		no			no				no	69	Villar LM, Fraga KA, Mendonça A, Miguel JC, Silva EFD, Barbosa JR, et al
501	Determination of hepatitis b, c and d prevalence among urban and amerindian populations from the eastern brazilian amazon: a cross sectional study	10.1186/s12879-018-3279-2	2018	2011 - 2017	peer-reviewed original articles	cross-sectional	regional	Central-West; Northeast; North	948	children (0-12 years); adolescents (13-17 years); young adults (18-24 years); adults (25-59 years); older adults (≥60 years)	yes	no	no	B; C; D	amazonian population; indigenous communities	Remote area; Amazon population				no	0.4	14.5	yes	0.8	yes	0.3		no				no	85	Villar LM, Milagres FAP, Lampe E, Cruz HM, Scalioni LP, Magalhães M, et al
502	Prevalence of hepatitis b and c virus infections among military personnel	10.1016/j.bjid.2015.02.002	2015	2013	peer-reviewed original articles	cross-sectional	regional	Southeast	433	young adults (18-24 years); adults (25-59 years); older adults (≥60 years)	yes	no	yes	B; C	public safety personnel	Occupational risk				no	0		yes	0.7	no			no				no	77	Villar LM, Ó KM, Scalioni LP, Cruz HM, Portilho MM, Mendonça AC, et al
508	Hepatitis b viremia in hiv-coinfected individuals under antiretroviral therapy	10.1016/j.bjid.2019.10.002	2019	2015	peer-reviewed original articles	cross-sectional	regional	Southeast	56	young adults (18-24 years); adults (25-59 years); older adults (≥60 years)	yes	yes	yes	B	PLWHA	Clinical population				no	2.8 (HIV-HBV)		yes		no			no				no	70	Weissmann L, Picone CDM, Gouvêa MSG, Ferreira PRA, Viana MSVB, Pinho JRR, et al
509	High level of exposure to hepatitis b virus infection in a vulnerable population of a low endemic area: a challenge for vaccination coverage	10.1016/j.ijid.2019.09.029	2020	2014 - 2016	peer-reviewed original articles	cross-sectional	regional	Central-West	278	young adults (18-24 years); adults (25-59 years); older adults (≥60 years)	yes	no	yes	B; C	urban sanitation/waste collection workers	Occupational risk				no	0.4	1.8	yes	0.7	no			no				no	73	Weis-Torres S, Fitts SMF, Cardoso WM, Higa Junior MG, Lima LA, Bandeira LM, et al
510	Seroprevalence of hepatitis e virus infection among volunteer blood donors in central brazil	10.1016/j.bjid.2022.102350	2022	2011	peer-reviewed original articles	cross-sectional	regional	Central-West	250	young adults (18-24 years); adults (25-59 years); older adults (≥60 years)	yes	no	yes	E	General population/proxy groups	General population/proxy groups				no			no		no			no	6.4		6.4	no	149	Weis-Torres S, França AO, Granato C, Passarini A, Motta-Castro ARC
516	The risk of reinfection or primary hepatitis e virus infection at a liver transplant center in brazil: an observational cohort study	10.3390/v16020301	2024	2019 - 2020	peer-reviewed original articles	cohort	regional	Southeast	765	young adults (18-24 years); adults (25-59 years); older adults (≥60 years)	yes	yes	yes	E	transplant recipients	Clinical population				no			no		no			no		0.9	10.2 (transplant recipients)	no	157	Zicker M, Pinho JRR, Welter EAR, Guardia BD, da Silva P, da Silveira LB, et al
517	Unusual high prevalence of antibodies to hepatitis e virus in south brazil	10.1093/femsle/fnab076	2021	2019	peer-reviewed original articles	cross-sectional	regional	South	3000	children (0-12 years); adolescents (13-17 years); young adults (18-24 years); adults (25-59 years)	yes	no	no	E	General population/proxy groups	General population/proxy groups				no			no		no			no			59.4	yes	150	Zorzetto R, Klein RL, Erpen LMS, Klein BD, Giacobbo I, da Silveira RA, et al
519	As hepatites virais: aspectos epidemiológicos, clínicos e de prevenção em municípios da microrregião de parauapebas, sudeste do estado do pará, brasil	10.5123/s2176-62232017000200004	2017	2012 - 2014	peer-reviewed original articles	cross-sectional	regional	North	1201	children (0-12 years); adolescents (13-17 years); young adults (18-24 years); adults (25-59 years); older adults (≥60 years)	yes	no	no	A; B; C; D	Amazonian population	Amazonian population	76.4 (canaa); 84.8 (curionopolis)	0.1 (canaa); 0 (curionopolis)		no	0.2 (canaa city - Para State); 0.5 (curionópolis city - Para State)	13.8 (canaa city - Para State); 23.7 (curionópolis - Para State)	yes	0.1 (canaa); 0.5 (curionopolis)	no	0 (canaa city - Pará State); 0 (curionopolis city - Pará State)		no				no	33	Nunes HM, Sarmento VP, Malheiros AP, Paixão JFd, Costa OdSGd, Soares MdCP
525	High prevalence of hepatitis c virus infection among people who use crack cocaine in an important international drug trafficking route in central-west region brazil	10.1016/j.meegid.2020.104488	2020	2013 - 2015	peer-reviewed original articles	cross-sectional	regional	Central-West	700	young adults (18-24 years); adults (25-59 years)	yes	yes	yes	C	PWUD	Vulnerable populations				no			no	4.5	yes			no				no	137	Castro VOL, Kamili S, Forbi JC, Stabile AC, da Silva EF, do Valle Leone de Oliveira SM, et al
526	Prevalence, risk factors and vaccine response against hepatitis b in people aged 50 years or older	10.3390/vaccines11030597	2023	2017 - 2019	peer-reviewed original articles	cross-sectional	regional	Central-West	682	adults (25-59 years); older adults (≥60 years)	yes	yes	yes	B	people aged 50 years or older	General population/proxy groups				no	0.4		yes		no			no				no	49	da Cunha Rosa LR, Brandão LGVA, Moura WÃA, Campos LR, Pessoni GC, de Oliveira Roque e Lima J, et al
527	Hepatitis b and c prevalence and risk factors among young men presenting to the brazilian army: a strobe-compliant national survey-based cross-sectional observational study	10.1097/md.0000000000016401	2019	2016	peer-reviewed original articles	cross-sectional	National	National	37282	young adults (18–24 years)	yes	no	yes	B; C	adolescents/young adults; public safety personnel	General population/proxy groups; occupational risk				no	0.22		no	0.28	no			no				no	50	da Motta LR, Adami AG, Sperhacke RD, Kato SK, Paganella MP, Pereira GFM, et al
529	Circulation of hdv genotypes in brazil: identification of a putative novel hdv-8 subgenotype	10.1128/spectrum.03965-22	2023	2013 - 2015	peer-reviewed original articles	cross-sectional	National	National	38	children (0-12 years); adolescents (13-17 years); young adults (18-24 years); adults (25-59 years); older adults (≥60 years)	yes	no	no	D	adolescents/young adults; older adults; amazonian population; people living with hepatitis	general population/proxy groups; amazonian population; clinical population				no			no		no			yes				no
531	Prevalence of hepatitis delta virus among hemodialysis and renal transplant patients	10.1177/0391398817752989	2018	2015 - 2016	short communications	cross-sectional	regional	Southeast	117	young adults (18-24 years); adults (25-59 years); older adults (≥60 years)	yes	no	no	D	hemodialysis; transplant recipients; people living with hepatitis	Clinical population				no			no		no	1.7		yes				no	141	Pierre A, Feldner A, Carvalho Filho RJ, Lopes EPA, Gouvea MSG, Pinho JRR, et al
533	Hepatitis a and e among immigrants and refugees in central brazil	10.11606/s1518-8787.2022056003839	2022	2019 - 2020	peer-reviewed original articles	cross-sectional	regional	Central-West	355	children (0-12 years); adolescents (13-17 years); young adults (18-24 years); adults (25-59 years); older adults (≥60 years)	yes	yes	yes	A; E	Immigrants; refugees	Vulnerable populations; children			87.4 (adults);50 to 65.2 (children)	yes			no		no			no			6.5	yes	23	Silva GRDCE, Martins TLS, Silva CA, Caetano KAA, Carneiro MADS, Silva BVDE, et al
536	Hepatitis e virus infection increases the risk of diabetes and severity of liver disease in patients with chronic hepatitis c virus infection	10.6061/clinics/2021/e3270	2021	2013 - 2016	peer-reviewed original articles	cross-sectional	regional	Southeast	181	young adults (18-24 years); adults (25-59 years); older adults (≥60 years)	yes	no	no	E	People living with hepatitis	Clinical population				no			no		no			no		1.6	12.0	yes	162	Zitelli PMY, Gomes-Gouvêa M, Mazo DF, Singer JDM, Oliveira C, Farias AQ, et al

## Sheet: codebook
Variable	Description	Variable type
id	Internal study identifier in the spreadsheet	categorical
title	Title of the study (original language)	categorical
Year_publ	Year of study publication	integer
DOI	Study DOI	categorical
data collection period	Study data collection period (years)	categorical
publication type	Type of publication	categorical
study_design	Study design	categorical
study_coverage	Study coverage	categorical
region	Geographic region of the study (Brazil)	categorical
Sample size	Sample size	integer
Age group	Age group	categorical
gender	Sex/gender information	categorical
race	Race/ethnicity information	categorical
education	Education/schooling information	categorical
hepatitis	Type(s) of hepatitis studied	categorical
Pop_vulnerable	Marker of the target population of the study	categorical
Pop_groups	Population group label	categorical
Anti-HAV total	Serological marker for hepatitis A	continuous numeric variable
Anti-HAV IgM	Serological marker for hepatitis A	continuous numeric variable
Anti-HAV IgG	Serological marker for hepatitis A	continuous numeric variable
another_data_HAV	Other data related to HAV (e.g., genotype)	categorical
HBsAg	Serological marker for hepatitis B	continuous numeric variable
Anti-HBc total	Serological marker for hepatitis B	continuous numeric variable
another_data_HBV	Other data related to HBV (e.g., genotype, anti-HBs)	categorical
Anti-HCV	Serological marker for hepatitis C	continuous numeric variable
another_data_HCV	Other data related to HCV (e.g., genotype)	categorical
Anti-HDV total	Serological marker for hepatitis D	continuous numeric variable
Anti-HDV IgG	Serological marker for hepatitis D	continuous numeric variable
another_data_HDV	Other data related to HDV (e.g., genotype)	categorical
Anti-HEV total	Serological marker for hepatitis E	continuous numeric variable
Anti-HEV IgM	Serological marker for hepatitis E	continuous numeric variable
Anti-HEV IgG	Serological marker for hepatitis E	continuous numeric variable
another_data_HEV	Other data related to HEV (e.g., genotype)	categorical
Id_endnote	Reference ID (EndNote)	categorical
authors	Authors	categorical
